# Supplementary material for: 2-Iodo-N-(6-methyl-2-pyrid­yl)benzamide
Source: Acta Crystallogr Sect E Struct Rep Online. 2008 Dec 13;65(Pt 1):o118–9. doi: 10.1107/S1600536808041950 (PMC2968040; doi:10.1107/S1600536808041950)
Supplement: Supplementary file 1 [file e-65-0o118-sup1.cif]

##############################################################################
###                                                                        ###
###        Electronic paper (Acta Crystallographica Section E)             ###
###                                                                        ###
##############################################################################
#                                                                            #
# This CIF contains the data in a paper accepted for publication in Acta     #
# Crystallographica Section E. It conforms to the requirements of Notes      #
# for Authors for Section E, and has been peer reviewed under the auspices   #
# of the IUCr Commission on Journals.                                        #
#                                                                            #
# Full details of the Crystallographic Information File format               #
# are given in the paper "The Crystallographic Information File (CIF):       #
# a New Standard Archive File for Crystallography" by S. R. Hall, F. H.      #
# Allen and I. D. Brown [Acta Cryst. (1991), A47, 655-685].                  #
#                                                                            #
# The current version of the core CIF dictionary is obtainable from          #
# ftp://ftp.iucr.org/pub/cif_core.dic. The current version number is 2.4.    #
#                                                                            #
# Software is freely available for graphical display of the structure(s) in  #
# this CIF.  For information consult the CIF home page http://www.iucr.org/  #
# cif/home.html                                                              #
#                                                                            #
# This file may be used for bona fide research purposes within the           #
# scientific community so long as proper attribution is given to the journal # 
# article from which it was obtained.                                        #
#                                                                            #
##############################################################################
                                             
data_global
_audit_creation_method     'form.cif (version 2.0)'
_journal_data_validation_number     ?
_journal_date_recd_electronic     2008-12-06
_journal_date_accepted     2008-12-10
_journal_name_full     'Acta Crystallographica, Section E'
_journal_year     2009
_journal_volume     65
_journal_issue      1
_journal_page_first     o118
_journal_page_last     o119
_journal_paper_category     QO
_journal_coeditor_code     TK2344
_publ_contact_author_name     'Prof. Fun Hoong Kun'
_publ_contact_author_address
;
      X-ray Crystallography Unit
      School of Physics
      Universiti Sains Malaysia
      11800 USM, Penang
      MALAYSIA
;
_publ_contact_author_email     'hkfun@usm.my'
_publ_contact_author_fax     '6 04 6579150'
_publ_contact_author_phone     '6 04 6533652'
_publ_section_title
;
2-Iodo-<i>N</i>-(6-methyl-2-pyridyl)benzamide
;
loop_
    _publ_author_name
    _publ_author_footnote
    _publ_author_address
    'Hoong-Kun Fun' ?
;     X-ray Crystallography Unit
      School of Physics
      Universiti Sains Malaysia
      11800 USM, Penang
      Malaysia
;
    'Reza Kia' ?
;
      X-ray Crystallography Unit
      School of Physics
      Universiti Sains Malaysia
      11800 USM, Penang
      Malaysia
;
    'Annada C. Maity' ?
;
      Department of Chemistry,
      Bengal Engineering and Science University,
      Shibpur, Howrah 711 103,
      India
;
    'Sibaprasad Maity' ?
;
      Department of Chemistry,
      Bengal Engineering and Science University,
      Shibpur, Howrah 711 103,
      India
;
    'Shyamaprosad Goswami' ?
;
      Department of Chemistry,
      Bengal Engineering and Science University,
      Shibpur, Howrah 711 103,
      India
;
data_I
_audit_creation_method     SHELXL-97
_chemical_name_systematic
;
2-Iodo-<i>N</i>-(6-methyl-2-pyridyl)benzamide
;
_chemical_name_common
;
;
_chemical_formula_moiety     'C13 H11 I N2 O'
_chemical_formula_sum     'C13 H11 I N2 O'
_chemical_formula_iupac     'C13 H11 I N2 O'
_chemical_formula_weight     338.14
_chemical_melting_point     ?
_symmetry_cell_setting     'Triclinic'
_symmetry_space_group_name_H-M     'P -1'
_symmetry_space_group_name_Hall     '-P 1'
loop_
    _symmetry_equiv_pos_as_xyz
    'x, y, z'
    '-x, -y, -z'
_cell_length_a     9.8687(3)
_cell_length_b     10.1276(3)
_cell_length_c     13.6366(4)
_cell_angle_alpha     97.5210(10)
_cell_angle_beta     93.1130(10)
_cell_angle_gamma     110.3800(10)
_cell_volume     1259.28(6)
_cell_formula_units_Z     4
_cell_measurement_reflns_used     9385
_cell_measurement_theta_min     2.48
_cell_measurement_theta_max     35.88
_cell_measurement_temperature     100.00(10)
_exptl_crystal_description     'plate'
_exptl_crystal_colour     'colourless'
_exptl_crystal_size_max     0.49
_exptl_crystal_size_mid     0.32
_exptl_crystal_size_min     0.12
_exptl_crystal_density_diffrn     1.784
_exptl_crystal_density_meas     ?
_exptl_crystal_density_method     'not measured'
_exptl_crystal_F_000     656
_exptl_absorpt_coefficient_mu     2.528
_exptl_absorpt_correction_type     'multi-scan'
_exptl_absorpt_process_details     '(<i>SADABS</i>; Bruker, 2005)'
_exptl_absorpt_correction_T_min     0.3736
_exptl_absorpt_correction_T_max     0.7462
_exptl_special_details
;
The low-temperature data was collected with the Oxford Cyrosystem Cobra
low-temperature attachment.
;
_diffrn_ambient_temperature     100.00(10)
_diffrn_radiation_type     MoK\a
_diffrn_radiation_wavelength     0.71073
_diffrn_radiation_source     'fine-focus sealed tube'
_diffrn_radiation_monochromator     graphite
_diffrn_measurement_device_type
;
Bruker SMART APEXII CCD area-detector
;
_diffrn_measurement_method     '\f and \w'
_diffrn_detector_area_resol_mean     ?
_diffrn_reflns_number     47136
_diffrn_reflns_av_R_equivalents     0.0364
_diffrn_reflns_av_sigmaI/netI     0.0344
_diffrn_reflns_theta_min     2.17
_diffrn_reflns_theta_max     36.00
_diffrn_reflns_theta_full     36.00
_diffrn_measured_fraction_theta_max     0.990
_diffrn_measured_fraction_theta_full     0.990
_diffrn_reflns_limit_h_min     -16
_diffrn_reflns_limit_h_max     16
_diffrn_reflns_limit_k_min     -16
_diffrn_reflns_limit_k_max     16
_diffrn_reflns_limit_l_min     -22
_diffrn_reflns_limit_l_max     21
_diffrn_standards_number     0
_diffrn_standards_interval_count     ?
_diffrn_standards_interval_time     ?
_diffrn_standards_decay_%     ?
_refine_special_details
;
Refinement of <i>F</i>^2^ against ALL reflections. The weighted <i>R</i>-factor
<i>wR</i> and goodness of fit <i>S</i> are based on <i>F</i>^2^, conventional
<i>R</i>-factors <i>R</i> are based on <i>F</i>, with <i>F</i> set to zero for
negative <i>F</i>^2^. The threshold expression of <i>F</i>^2^ >
\s(<i>F</i>^2^) is used only for calculating <i>R</i>-factors(gt) <i>etc</i>.
and is not relevant to the choice of reflections for refinement.
<i>R</i>-factors based on <i>F</i>^2^ are statistically about twice as large
as those based on <i>F</i>, and <i>R</i>- factors based on ALL data will be
even larger.
;
_reflns_number_total     11804
_reflns_number_gt     9568
_reflns_threshold_expression     I>2\s(I)
_refine_ls_structure_factor_coef     Fsqd
_refine_ls_matrix_type     full
_refine_ls_R_factor_all     0.0446
_refine_ls_R_factor_gt     0.0343
_refine_ls_wR_factor_gt     0.0847
_refine_ls_wR_factor_ref     0.0896
_refine_ls_goodness_of_fit_ref     1.045
_refine_ls_restrained_S_all     1.045
_refine_ls_number_reflns     11804
_refine_ls_number_parameters     317
_refine_ls_number_restraints     0
_refine_ls_hydrogen_treatment     mixed
_refine_ls_weighting_scheme     calc
_refine_ls_weighting_details
                 'calc w=1/[\s^2^(Fo^2^)+(0.0498P)^2^] where P=(Fo^2^+2Fc^2^)/3'
_atom_sites_solution_hydrogens     geom
_atom_sites_solution_primary     direct
_atom_sites_solution_secondary     difmap
_refine_ls_shift/su_max     0.002
_refine_ls_shift/su_mean     0.000
_refine_diff_density_max     2.335
_refine_diff_density_min     -1.511
_refine_ls_extinction_method     none
_refine_ls_extinction_coef     ?
loop_
    _atom_type_symbol
    _atom_type_description
    _atom_type_scat_dispersion_real
    _atom_type_scat_dispersion_imag
    _atom_type_scat_source
    'C' 'C' 0.0033 0.0016
                         'International Tables Vol C Tables 4.2.6.8 and 6.1.1.4'
    'H' 'H' 0.0000 0.0000
                         'International Tables Vol C Tables 4.2.6.8 and 6.1.1.4'
    'N' 'N' 0.0061 0.0033
                         'International Tables Vol C Tables 4.2.6.8 and 6.1.1.4'
    'O' 'O' 0.0106 0.0060
                         'International Tables Vol C Tables 4.2.6.8 and 6.1.1.4'
    'I' 'I' -0.4742 1.8119
                         'International Tables Vol C Tables 4.2.6.8 and 6.1.1.4'
_computing_data_collection     'APEX2 (Bruker, 2005)'
_computing_cell_refinement     'SAINT (Bruker, 2005)'
_computing_data_reduction     'SAINT (Bruker, 2005)'
_computing_structure_solution     'SHELXTL (Sheldrick, 2008)'
_computing_structure_refinement     'SHELXTL (Sheldrick, 2008)'
_computing_molecular_graphics     'SHELXTL (Sheldrick, 2008)'
_computing_publication_material
;
SHELXTL (Sheldrick, 2008) and PLATON (Spek, 2003)
;
loop_
    _atom_site_type_symbol
    _atom_site_label
    _atom_site_fract_x
    _atom_site_fract_y
    _atom_site_fract_z
    _atom_site_U_iso_or_equiv
    _atom_site_adp_type
    _atom_site_calc_flag
    _atom_site_refinement_flags
    _atom_site_occupancy
    _atom_site_disorder_assembly
    _atom_site_disorder_group
    I I1A 0.600768(13) 0.719329(12) 0.055937(8) 0.02055(4) Uani d . 1 . .
    O O1A 0.73426(15) 0.40166(14) 0.01538(10) 0.0225(3) Uani d . 1 . .
    N N1A 0.71156(17) 0.46318(15) 0.17981(11) 0.0178(3) Uani d . 1 . .
    N N2A 0.53614(17) 0.34154(15) 0.27329(11) 0.0179(3) Uani d . 1 . .
    C C1A 0.8221(2) 0.75540(18) 0.08834(12) 0.0181(3) Uani d . 1 . .
    C C2A 0.9243(2) 0.89336(19) 0.09553(14) 0.0229(3) Uani d . 1 . .
    H H2AA 0.8937 0.9700 0.0928 0.027 Uiso calc R 1 . .
    C C3A 1.0713(2) 0.9156(2) 0.10670(14) 0.0246(4) Uani d . 1 . .
    H H3AA 1.1393 1.0077 0.1128 0.030 Uiso calc R 1 . .
    C C4A 1.1178(2) 0.8017(2) 0.10882(14) 0.0245(4) Uani d . 1 . .
    H H4AA 1.2166 0.8169 0.1141 0.029 Uiso calc R 1 . .
    C C5A 1.0165(2) 0.6648(2) 0.10306(14) 0.0228(3) Uani d . 1 . .
    H H5AA 1.0479 0.5885 0.1049 0.027 Uiso calc R 1 . .
    C C6A 0.86799(19) 0.64057(17) 0.09455(12) 0.0176(3) Uani d . 1 . .
    C C7A 0.76383(19) 0.49040(17) 0.09119(13) 0.0174(3) Uani d . 1 . .
    C C8A 0.61757(19) 0.32996(17) 0.19928(12) 0.0170(3) Uani d . 1 . .
    C C9A 0.6157(2) 0.20087(18) 0.14923(14) 0.0218(3) Uani d . 1 . .
    H H9AA 0.6738 0.1973 0.0983 0.026 Uiso calc R 1 . .
    C C10A 0.5238(2) 0.07761(19) 0.17815(16) 0.0260(4) Uani d . 1 . .
    H H10A 0.5191 -0.0112 0.1464 0.031 Uiso calc R 1 . .
    C C11A 0.4392(2) 0.08663(19) 0.25418(15) 0.0243(4) Uani d . 1 . .
    H H11A 0.3774 0.0043 0.2741 0.029 Uiso calc R 1 . .
    C C12A 0.4472(2) 0.22025(19) 0.30064(14) 0.0206(3) Uani d . 1 . .
    C C13A 0.3562(2) 0.2346(2) 0.38233(16) 0.0267(4) Uani d . 1 . .
    H H13A 0.4006 0.3270 0.4226 0.040 Uiso calc R 1 . .
    H H13B 0.3485 0.1620 0.4227 0.040 Uiso calc R 1 . .
    H H13C 0.2610 0.2241 0.3543 0.040 Uiso calc R 1 . .
    I I1B 0.755985(14) 0.434720(13) 0.498669(9) 0.02504(4) Uani d . 1 . .
    O O1B 0.64755(17) 0.24584(15) 0.71745(14) 0.0330(4) Uani d . 1 . .
    N N1B 0.49390(17) 0.36405(15) 0.68719(11) 0.0176(3) Uani d . 1 . .
    N N2B 0.24463(17) 0.28564(15) 0.66686(11) 0.0182(3) Uani d . 1 . .
    C C1B 0.8325(2) 0.53935(18) 0.64543(13) 0.0194(3) Uani d . 1 . .
    C C2B 0.9594(2) 0.65908(19) 0.66103(14) 0.0221(3) Uani d . 1 . .
    H H2BA 1.0122 0.6876 0.6082 0.027 Uiso calc R 1 . .
    C C3B 1.0066(2) 0.7357(2) 0.75644(14) 0.0229(3) Uani d . 1 . .
    H H3BA 1.0923 0.8151 0.7677 0.027 Uiso calc R 1 . .
    C C4B 0.9267(2) 0.6946(2) 0.83480(14) 0.0244(4) Uani d . 1 . .
    H H4BA 0.9578 0.7474 0.8983 0.029 Uiso calc R 1 . .
    C C5B 0.7997(2) 0.57396(19) 0.81873(14) 0.0217(3) Uani d . 1 . .
    H H5BA 0.7461 0.5464 0.8714 0.026 Uiso calc R 1 . .
    C C6B 0.75314(19) 0.49482(17) 0.72370(12) 0.0170(3) Uani d . 1 . .
    C C7B 0.6259(2) 0.35554(18) 0.70882(13) 0.0199(3) Uani d . 1 . .
    C C8B 0.3617(2) 0.24816(17) 0.66336(12) 0.0180(3) Uani d . 1 . .
    C C9B 0.3545(2) 0.10825(18) 0.63597(14) 0.0222(3) Uani d . 1 . .
    H H9BA 0.4381 0.0859 0.6336 0.027 Uiso calc R 1 . .
    C C10B 0.2170(2) 0.0036(2) 0.61241(15) 0.0265(4) Uani d . 1 . .
    H H10B 0.2071 -0.0914 0.5948 0.032 Uiso calc R 1 . .
    C C11B 0.0950(2) 0.0406(2) 0.61509(14) 0.0257(4) Uani d . 1 . .
    H H11B 0.0027 -0.0291 0.5998 0.031 Uiso calc R 1 . .
    C C12B 0.1116(2) 0.18363(19) 0.64094(13) 0.0214(3) Uani d . 1 . .
    C C13B -0.0153(2) 0.2316(2) 0.63969(16) 0.0282(4) Uani d . 1 . .
    H H13D 0.0075 0.3177 0.6866 0.042 Uiso calc R 1 . .
    H H13E -0.0983 0.1587 0.6574 0.042 Uiso calc R 1 . .
    H H13F -0.0367 0.2494 0.5742 0.042 Uiso calc R 1 . .
    H H1NA 0.728(3) 0.530(3) 0.2269(19) 0.030(7) Uiso d . 1 . .
    H H1NB 0.485(3) 0.444(3) 0.6892(19) 0.035(7) Uiso d . 1 . .
loop_
    _atom_site_aniso_label
    _atom_site_aniso_U_11
    _atom_site_aniso_U_22
    _atom_site_aniso_U_33
    _atom_site_aniso_U_12
    _atom_site_aniso_U_13
    _atom_site_aniso_U_23
    I1A 0.02262(6) 0.01832(5) 0.02205(6) 0.00989(4) 0.00152(4) 0.00112(4)
    O1A 0.0268(7) 0.0187(6) 0.0190(6) 0.0057(5) 0.0032(5) -0.0012(5)
    N1A 0.0217(7) 0.0118(5) 0.0179(6) 0.0038(5) 0.0027(5) 0.0008(5)
    N2A 0.0194(7) 0.0138(6) 0.0189(6) 0.0039(5) 0.0009(5) 0.0029(5)
    C1A 0.0212(8) 0.0158(7) 0.0170(7) 0.0062(6) 0.0022(6) 0.0022(5)
    C2A 0.0295(10) 0.0152(7) 0.0217(8) 0.0057(7) 0.0019(7) 0.0021(6)
    C3A 0.0274(10) 0.0179(7) 0.0231(8) 0.0018(7) -0.0004(7) 0.0034(6)
    C4A 0.0205(9) 0.0229(8) 0.0267(9) 0.0033(7) 0.0022(7) 0.0047(7)
    C5A 0.0220(9) 0.0209(8) 0.0259(8) 0.0076(7) 0.0028(7) 0.0051(7)
    C6A 0.0202(8) 0.0150(6) 0.0167(7) 0.0055(6) 0.0019(6) 0.0018(5)
    C7A 0.0187(8) 0.0151(6) 0.0189(7) 0.0067(6) 0.0026(6) 0.0027(5)
    C8A 0.0198(8) 0.0126(6) 0.0180(7) 0.0055(6) -0.0002(6) 0.0023(5)
    C9A 0.0269(9) 0.0141(7) 0.0255(8) 0.0093(6) 0.0020(7) 0.0013(6)
    C10A 0.0304(10) 0.0119(7) 0.0344(10) 0.0075(7) 0.0004(8) 0.0004(7)
    C11A 0.0249(9) 0.0140(7) 0.0322(10) 0.0045(6) -0.0003(7) 0.0054(7)
    C12A 0.0189(8) 0.0165(7) 0.0260(8) 0.0051(6) 0.0007(6) 0.0065(6)
    C13A 0.0278(10) 0.0204(8) 0.0317(10) 0.0062(7) 0.0077(8) 0.0085(7)
    I1B 0.02984(7) 0.02357(6) 0.01716(6) 0.00598(5) 0.00087(4) -0.00172(4)
    O1B 0.0255(7) 0.0141(6) 0.0585(10) 0.0062(5) -0.0030(7) 0.0086(6)
    N1B 0.0201(7) 0.0113(5) 0.0198(6) 0.0037(5) 0.0015(5) 0.0023(5)
    N2B 0.0196(7) 0.0167(6) 0.0161(6) 0.0040(5) 0.0008(5) 0.0026(5)
    C1B 0.0211(8) 0.0171(7) 0.0183(7) 0.0057(6) 0.0016(6) 0.0010(6)
    C2B 0.0214(8) 0.0192(7) 0.0219(8) 0.0029(6) 0.0045(6) 0.0016(6)
    C3B 0.0209(9) 0.0184(7) 0.0237(8) 0.0017(6) 0.0000(6) 0.0000(6)
    C4B 0.0308(10) 0.0172(7) 0.0187(8) 0.0024(7) -0.0008(7) -0.0004(6)
    C5B 0.0279(9) 0.0169(7) 0.0184(7) 0.0054(7) 0.0037(6) 0.0032(6)
    C6B 0.0177(8) 0.0129(6) 0.0192(7) 0.0040(6) 0.0009(6) 0.0026(5)
    C7B 0.0221(8) 0.0142(7) 0.0226(8) 0.0053(6) 0.0030(6) 0.0034(6)
    C8B 0.0231(8) 0.0128(6) 0.0155(7) 0.0031(6) 0.0006(6) 0.0028(5)
    C9B 0.0246(9) 0.0132(7) 0.0253(8) 0.0037(6) -0.0006(7) 0.0005(6)
    C10B 0.0320(11) 0.0139(7) 0.0265(9) 0.0014(7) -0.0041(8) 0.0014(6)
    C11B 0.0241(9) 0.0190(8) 0.0252(9) -0.0023(7) -0.0029(7) 0.0036(7)
    C12B 0.0219(9) 0.0206(8) 0.0174(7) 0.0023(6) -0.0002(6) 0.0038(6)
    C13B 0.0203(9) 0.0316(10) 0.0284(9) 0.0053(8) -0.0006(7) 0.0023(8)
_geom_special_details
;
All e.s.d.'s (except the e.s.d. in the dihedral angle between two l.s. planes)
are estimated using the full covariance matrix. The cell e.s.d.'s are taken
into account individually in the estimation of e.s.d.'s in distances, angles
and torsion angles; correlations between e.s.d.'s in cell parameters are only
used when they are defined by crystal symmetry. An approximate (isotropic)
treatment of cell e.s.d.'s is used for estimating e.s.d.'s involving l.s.
planes.
;
loop_
    _geom_bond_atom_site_label_1
    _geom_bond_atom_site_label_2
    _geom_bond_site_symmetry_2
    _geom_bond_distance
    _geom_bond_publ_flag
    I1A C1A . 2.0966(18) ?
    O1A C7A . 1.226(2) ?
    N1A C7A . 1.363(2) ?
    N1A C8A . 1.414(2) ?
    N1A H1NA . 0.83(3) ?
    N2A C8A . 1.342(2) ?
    N2A C12A . 1.350(2) ?
    C1A C2A . 1.397(2) ?
    C1A C6A . 1.398(2) ?
    C2A C3A . 1.386(3) ?
    C2A H2AA . 0.9300 ?
    C3A C4A . 1.385(3) ?
    C3A H3AA . 0.9300 ?
    C4A C5A . 1.388(3) ?
    C4A H4AA . 0.9300 ?
    C5A C6A . 1.394(3) ?
    C5A H5AA . 0.9300 ?
    C6A C7A . 1.503(2) ?
    C8A C9A . 1.387(2) ?
    C9A C10A . 1.384(3) ?
    C9A H9AA . 0.9300 ?
    C10A C11A . 1.379(3) ?
    C10A H10A . 0.9300 ?
    C11A C12A . 1.391(3) ?
    C11A H11A . 0.9300 ?
    C12A C13A . 1.492(3) ?
    C13A H13A . 0.9600 ?
    C13A H13B . 0.9600 ?
    C13A H13C . 0.9600 ?
    I1B C1B . 2.1027(17) ?
    O1B C7B . 1.221(2) ?
    N1B C7B . 1.354(2) ?
    N1B C8B . 1.404(2) ?
    N1B H1NB . 0.84(3) ?
    N2B C8B . 1.337(2) ?
    N2B C12B . 1.351(2) ?
    C1B C6B . 1.388(2) ?
    C1B C2B . 1.389(3) ?
    C2B C3B . 1.389(3) ?
    C2B H2BA . 0.9300 ?
    C3B C4B . 1.384(3) ?
    C3B H3BA . 0.9300 ?
    C4B C5B . 1.395(3) ?
    C4B H4BA . 0.9300 ?
    C5B C6B . 1.393(2) ?
    C5B H5BA . 0.9300 ?
    C6B C7B . 1.507(2) ?
    C8B C9B . 1.393(2) ?
    C9B C10B . 1.389(3) ?
    C9B H9BA . 0.9300 ?
    C10B C11B . 1.381(3) ?
    C10B H10B . 0.9300 ?
    C11B C12B . 1.394(3) ?
    C11B H11B . 0.9300 ?
    C12B C13B . 1.493(3) ?
    C13B H13D . 0.9600 ?
    C13B H13E . 0.9600 ?
    C13B H13F . 0.9600 ?
loop_
    _geom_angle_atom_site_label_1
    _geom_angle_atom_site_label_2
    _geom_angle_atom_site_label_3
    _geom_angle_site_symmetry_1
    _geom_angle_site_symmetry_3
    _geom_angle
    _geom_angle_publ_flag
    C7A N1A C8A . . 125.92(15) ?
    C7A N1A H1NA . . 120.2(18) ?
    C8A N1A H1NA . . 113.6(18) ?
    C8A N2A C12A . . 117.99(15) ?
    C2A C1A C6A . . 120.10(17) ?
    C2A C1A I1A . . 119.55(13) ?
    C6A C1A I1A . . 120.14(13) ?
    C3A C2A C1A . . 119.77(17) ?
    C3A C2A H2AA . . 120.1 ?
    C1A C2A H2AA . . 120.1 ?
    C4A C3A C2A . . 120.51(18) ?
    C4A C3A H3AA . . 119.7 ?
    C2A C3A H3AA . . 119.7 ?
    C3A C4A C5A . . 119.77(18) ?
    C3A C4A H4AA . . 120.1 ?
    C5A C4A H4AA . . 120.1 ?
    C4A C5A C6A . . 120.64(17) ?
    C4A C5A H5AA . . 119.7 ?
    C6A C5A H5AA . . 119.7 ?
    C5A C6A C1A . . 119.12(16) ?
    C5A C6A C7A . . 118.07(15) ?
    C1A C6A C7A . . 122.80(16) ?
    O1A C7A N1A . . 124.45(16) ?
    O1A C7A C6A . . 121.70(16) ?
    N1A C7A C6A . . 113.81(14) ?
    N2A C8A C9A . . 123.90(16) ?
    N2A C8A N1A . . 113.34(14) ?
    C9A C8A N1A . . 122.70(17) ?
    C10A C9A C8A . . 117.33(18) ?
    C10A C9A H9AA . . 121.3 ?
    C8A C9A H9AA . . 121.3 ?
    C11A C10A C9A . . 119.90(17) ?
    C11A C10A H10A . . 120.1 ?
    C9A C10A H10A . . 120.1 ?
    C10A C11A C12A . . 119.28(18) ?
    C10A C11A H11A . . 120.4 ?
    C12A C11A H11A . . 120.4 ?
    N2A C12A C11A . . 121.60(18) ?
    N2A C12A C13A . . 117.44(16) ?
    C11A C12A C13A . . 120.95(17) ?
    C12A C13A H13A . . 109.5 ?
    C12A C13A H13B . . 109.5 ?
    H13A C13A H13B . . 109.5 ?
    C12A C13A H13C . . 109.5 ?
    H13A C13A H13C . . 109.5 ?
    H13B C13A H13C . . 109.5 ?
    C7B N1B C8B . . 125.89(15) ?
    C7B N1B H1NB . . 120.7(19) ?
    C8B N1B H1NB . . 113.4(19) ?
    C8B N2B C12B . . 118.81(16) ?
    C6B C1B C2B . . 121.01(16) ?
    C6B C1B I1B . . 120.61(13) ?
    C2B C1B I1B . . 118.26(13) ?
    C3B C2B C1B . . 119.29(17) ?
    C3B C2B H2BA . . 120.4 ?
    C1B C2B H2BA . . 120.4 ?
    C4B C3B C2B . . 120.32(17) ?
    C4B C3B H3BA . . 119.8 ?
    C2B C3B H3BA . . 119.8 ?
    C3B C4B C5B . . 120.11(17) ?
    C3B C4B H4BA . . 119.9 ?
    C5B C4B H4BA . . 119.9 ?
    C6B C5B C4B . . 119.94(17) ?
    C6B C5B H5BA . . 120.0 ?
    C4B C5B H5BA . . 120.0 ?
    C1B C6B C5B . . 119.29(16) ?
    C1B C6B C7B . . 120.77(15) ?
    C5B C6B C7B . . 119.71(15) ?
    O1B C7B N1B . . 125.15(17) ?
    O1B C7B C6B . . 119.13(17) ?
    N1B C7B C6B . . 115.71(14) ?
    N2B C8B C9B . . 123.56(16) ?
    N2B C8B N1B . . 113.63(14) ?
    C9B C8B N1B . . 122.78(17) ?
    C10B C9B C8B . . 117.12(18) ?
    C10B C9B H9BA . . 121.4 ?
    C8B C9B H9BA . . 121.4 ?
    C11B C10B C9B . . 120.02(18) ?
    C11B C10B H10B . . 120.0 ?
    C9B C10B H10B . . 120.0 ?
    C10B C11B C12B . . 119.32(17) ?
    C10B C11B H11B . . 120.3 ?
    C12B C11B H11B . . 120.3 ?
    N2B C12B C11B . . 121.10(18) ?
    N2B C12B C13B . . 116.96(17) ?
    C11B C12B C13B . . 121.93(17) ?
    C12B C13B H13D . . 109.5 ?
    C12B C13B H13E . . 109.5 ?
    H13D C13B H13E . . 109.5 ?
    C12B C13B H13F . . 109.5 ?
    H13D C13B H13F . . 109.5 ?
    H13E C13B H13F . . 109.5 ?
loop_
    _geom_torsion_atom_site_label_1
    _geom_torsion_atom_site_label_2
    _geom_torsion_atom_site_label_3
    _geom_torsion_atom_site_label_4
    _geom_torsion_site_symmetry_1
    _geom_torsion_site_symmetry_2
    _geom_torsion_site_symmetry_3
    _geom_torsion_site_symmetry_4
    _geom_torsion
    _geom_torsion_publ_flag
    C6A C1A C2A C3A . . . . 1.4(3) ?
    I1A C1A C2A C3A . . . . -173.36(14) ?
    C1A C2A C3A C4A . . . . 1.3(3) ?
    C2A C3A C4A C5A . . . . -2.2(3) ?
    C3A C4A C5A C6A . . . . 0.4(3) ?
    C4A C5A C6A C1A . . . . 2.2(3) ?
    C4A C5A C6A C7A . . . . -178.51(17) ?
    C2A C1A C6A C5A . . . . -3.1(3) ?
    I1A C1A C6A C5A . . . . 171.60(13) ?
    C2A C1A C6A C7A . . . . 177.67(16) ?
    I1A C1A C6A C7A . . . . -7.6(2) ?
    C8A N1A C7A O1A . . . . 0.8(3) ?
    C8A N1A C7A C6A . . . . -176.93(15) ?
    C5A C6A C7A O1A . . . . -77.9(2) ?
    C1A C6A C7A O1A . . . . 101.3(2) ?
    C5A C6A C7A N1A . . . . 99.94(19) ?
    C1A C6A C7A N1A . . . . -80.8(2) ?
    C12A N2A C8A C9A . . . . 0.1(3) ?
    C12A N2A C8A N1A . . . . -177.17(15) ?
    C7A N1A C8A N2A . . . . -153.70(16) ?
    C7A N1A C8A C9A . . . . 29.0(3) ?
    N2A C8A C9A C10A . . . . 0.0(3) ?
    N1A C8A C9A C10A . . . . 177.00(17) ?
    C8A C9A C10A C11A . . . . -0.2(3) ?
    C9A C10A C11A C12A . . . . 0.2(3) ?
    C8A N2A C12A C11A . . . . 0.0(3) ?
    C8A N2A C12A C13A . . . . -179.40(16) ?
    C10A C11A C12A N2A . . . . -0.1(3) ?
    C10A C11A C12A C13A . . . . 179.25(17) ?
    C6B C1B C2B C3B . . . . -0.5(3) ?
    I1B C1B C2B C3B . . . . 175.59(14) ?
    C1B C2B C3B C4B . . . . -1.1(3) ?
    C2B C3B C4B C5B . . . . 1.3(3) ?
    C3B C4B C5B C6B . . . . 0.0(3) ?
    C2B C1B C6B C5B . . . . 1.8(3) ?
    I1B C1B C6B C5B . . . . -174.20(13) ?
    C2B C1B C6B C7B . . . . -172.64(17) ?
    I1B C1B C6B C7B . . . . 11.3(2) ?
    C4B C5B C6B C1B . . . . -1.5(3) ?
    C4B C5B C6B C7B . . . . 172.96(17) ?
    C8B N1B C7B O1B . . . . -5.4(3) ?
    C8B N1B C7B C6B . . . . 175.15(16) ?
    C1B C6B C7B O1B . . . . 86.5(2) ?
    C5B C6B C7B O1B . . . . -87.9(2) ?
    C1B C6B C7B N1B . . . . -94.0(2) ?
    C5B C6B C7B N1B . . . . 91.6(2) ?
    C12B N2B C8B C9B . . . . -1.2(3) ?
    C12B N2B C8B N1B . . . . 177.04(14) ?
    C7B N1B C8B N2B . . . . 165.94(16) ?
    C7B N1B C8B C9B . . . . -15.8(3) ?
    N2B C8B C9B C10B . . . . -0.7(3) ?
    N1B C8B C9B C10B . . . . -178.83(17) ?
    C8B C9B C10B C11B . . . . 1.1(3) ?
    C9B C10B C11B C12B . . . . 0.4(3) ?
    C8B N2B C12B C11B . . . . 2.8(3) ?
    C8B N2B C12B C13B . . . . -176.19(16) ?
    C10B C11B C12B N2B . . . . -2.4(3) ?
    C10B C11B C12B C13B . . . . 176.50(18) ?
loop_
    _geom_hbond_atom_site_label_D
    _geom_hbond_atom_site_label_H
    _geom_hbond_atom_site_label_A
    _geom_hbond_site_symmetry_A
    _geom_hbond_distance_DH
    _geom_hbond_distance_HA
    _geom_hbond_distance_DA
    _geom_hbond_angle_DHA
    _geom_hbond_publ_flag
    N1A H1NA N2B 2_666 0.83(3) 2.14(3) 2.962(2) 172(3) y
    N1B H1NB N2A 2_666 0.84(3) 2.25(3) 3.079(2) 169(2) y
    C9A H9AA O1A . 0.9300 2.4000 2.895(2) 113.00 y
    C5B H5BA O1A 1_556 0.9300 2.5800 3.359(2) 141.00 y
    C9B H9BA O1B . 0.9300 2.2600 2.825(3) 118.00 y
    C11A H11A O1B 2_656 0.9300 2.4800 3.254(2) 141.00 y
    C4B H4BA Cg1 1_556 0.9300 2.7100 3.565(2) 153 y
    C13A H13C Cg2 2_666 0.9600 2.8500 3.629(2) 139 y
