# Supplementary material for: 2-Iodo-N-(6-methyl-2-pyrid­yl)benzamide
Source: Acta Crystallogr Sect E Struct Rep Online. 2008 Dec 13;65(Pt 1):o118–9. doi: 10.1107/S1600536808041950 (PMC2968040; doi:10.1107/S1600536808041950)
Supplement: Supplementary file 2 [file e-65-0o118-Isup2.hkl]

# 
# h,k,l, Fc-squared, Fo-squared, sigma(Fo-squared) and status flag 
# 
data_I
_shelx_title ' fs14m  in P-1    (100K)' 
_shelx_refln_list_code          4 
_shelx_F_calc_maximum      285.66 
_exptl_crystal_F_000       656.00 
_reflns_d_resolution_high  0.6046 
 
loop_ 
 _symmetry_equiv_pos_as_xyz 
 'x, y, z' 
 '-x, -y, -z' 
 
_cell_length_a     9.8687 
_cell_length_b    10.1276 
_cell_length_c    13.6366 
_cell_angle_alpha  97.521 
_cell_angle_beta   93.113 
_cell_angle_gamma 110.380 
 
_shelx_F_squared_multiplier     1.000 
 
loop_ 
 _refln_index_h 
 _refln_index_k 
 _refln_index_l 
 _refln_F_squared_calc 
 _refln_F_squared_meas 
 _refln_F_squared_sigma 
 _refln_observed_status 
   2   0   0     1926.49     1956.58     36.34 o 
   3   0   0     1106.02     1026.72     17.72 o 
   4   0   0      373.29      346.86      9.56 o 
   5   0   0     6721.62     6333.07    104.39 o 
   6   0   0    10259.76     9865.05    160.51 o 
   7   0   0      228.57      219.21     10.15 o 
   8   0   0     5577.34     5429.46     90.50 o 
   9   0   0      262.23      268.04     13.75 o 
  10   0   0        0.34       12.87      6.83 o 
  11   0   0      213.16      166.98     25.93 o 
  12   0   0      370.05      427.85     41.73 o 
  13   0   0      222.35      206.79     30.01 o 
  14   0   0      431.52      498.57     44.77 o 
  15   0   0       19.70        2.16     30.15 o 
 -15   1   0        6.40       23.42     32.56 o 
 -14   1   0        3.17        6.58     19.48 o 
 -13   1   0        1.22        7.47     17.97 o 
 -12   1   0     1091.51     1107.75     90.99 o 
 -11   1   0      773.38      788.31     29.99 o 
 -10   1   0      244.75      216.95     21.42 o 
  -9   1   0     1025.41     1018.15     31.76 o 
  -8   1   0      114.08       95.57      8.51 o 
  -7   1   0      936.07      818.57     20.23 o 
  -6   1   0     6738.81     6287.24     97.13 o 
  -5   1   0     3313.53     3391.36     63.61 o 
  -4   1   0    21350.99    20714.91    551.86 o 
  -3   1   0    13435.37    12969.57    288.65 o 
  -2   1   0     5944.30     5951.02    170.43 o 
  -1   1   0     3456.98     3555.47     50.78 o 
   0   1   0    20758.07    23478.88    460.28 o 
   1   1   0      500.51      531.58     12.35 o 
   2   1   0    30457.26    31260.06    541.11 o 
   3   1   0    11314.30    11028.77    204.18 o 
   4   1   0     1821.24     1828.78     34.10 o 
   5   1   0       34.87       45.14      4.89 o 
   6   1   0      605.93      533.61     15.30 o 
   7   1   0      523.80      506.71     14.41 o 
   8   1   0     6264.08     6041.04    103.78 o 
   9   1   0     1847.02     1761.21     46.13 o 
  10   1   0      518.60      570.81     30.25 o 
  11   1   0       10.65        7.25      9.96 o 
  12   1   0        0.19        8.11     12.16 o 
  13   1   0      209.20      238.45     32.00 o 
  14   1   0      548.14      582.59     50.06 o 
 -14   2   0      415.04      467.35     53.53 o 
 -13   2   0        0.07       -6.98     11.61 o 
 -12   2   0      432.99      508.50     25.29 o 
 -11   2   0      256.28      257.28     17.72 o 
 -10   2   0     1879.90     1726.94     47.09 o 
  -9   2   0     4629.16     4621.12     82.69 o 
  -8   2   0      878.17      842.44     21.16 o 
  -7   2   0     1676.31     1557.88     47.83 o 
  -6   2   0      667.61      665.16     26.75 o 
  -5   2   0      554.82      594.29     17.92 o 
  -4   2   0    25023.38    25115.54    558.41 o 
  -3   2   0    27559.19    28071.85    618.02 o 
  -2   2   0    25979.76    26029.69    337.80 o 
  -1   2   0    18862.81    21520.33    317.20 o 
   0   2   0     5245.68     6232.88     94.97 o 
   1   2   0       83.53      120.33      4.56 o 
   2   2   0    12794.28    13199.33    196.17 o 
   3   2   0       57.68       38.31      5.18 o 
   4   2   0    11580.04    11560.59    153.44 o 
   5   2   0    11190.00    10741.95    143.70 o 
   6   2   0       22.13       21.70      4.64 o 
   7   2   0        1.11        3.14      4.19 o 
   8   2   0      440.70      409.86     20.05 o 
   9   2   0        6.35        9.76      7.97 o 
  10   2   0     1515.91     1588.75     56.97 o 
  11   2   0      459.49      446.21     34.93 o 
  12   2   0        1.88        8.08     14.89 o 
  13   2   0        0.94        5.76     17.07 o 
  14   2   0       38.33       58.64     36.46 o 
 -14   3   0        0.64       -9.39     19.68 o 
 -13   3   0      584.62      663.65     29.78 o 
 -12   3   0      676.50      741.55     30.44 o 
 -11   3   0       14.91        6.90      7.24 o 
 -10   3   0     1122.06     1007.85     42.64 o 
  -9   3   0     1782.65     1814.88     37.91 o 
  -8   3   0      716.88      663.71     18.52 o 
  -7   3   0     9658.92     9175.85    149.03 o 
  -6   3   0     1221.56     1093.50     25.85 o 
  -5   3   0     1512.38     1409.58     70.27 o 
  -4   3   0        3.52       19.42      3.97 o 
  -3   3   0     3232.69     3398.24     46.10 o 
  -2   3   0    28359.22    30799.36    374.98 o 
  -1   3   0    30439.62    33917.68    436.73 o 
   0   3   0     1495.79     1696.68     24.29 o 
   1   3   0     8020.39     9019.91    106.05 o 
   2   3   0      165.95      207.11      6.79 o 
   3   3   0      223.85      207.79      7.06 o 
   4   3   0     4869.73     4645.73     75.26 o 
   5   3   0     8241.42     8106.20    111.46 o 
   6   3   0      703.06      714.83     16.29 o 
   7   3   0     4351.85     4106.33     83.50 o 
   8   3   0      315.71      320.85     19.31 o 
   9   3   0       58.20       41.08     11.72 o 
  10   3   0      367.92      350.14     30.18 o 
  11   3   0      239.65      233.62     54.85 o 
  12   3   0      642.76      677.55     51.46 o 
  13   3   0      458.96      584.96     60.92 o 
 -14   4   0      199.37      223.11     26.98 o 
 -13   4   0     1153.07     1337.12     49.48 o 
 -12   4   0      256.55      318.58     25.24 o 
 -11   4   0      561.98      536.92     24.06 o 
 -10   4   0     1481.83     1392.78     32.68 o 
  -9   4   0        0.49        4.31      5.28 o 
  -8   4   0     1533.64     1513.74     32.61 o 
  -7   4   0     7690.46     7243.91    110.20 o 
  -6   4   0       43.20       35.23      5.50 o 
  -5   4   0    20175.14    20340.15    257.50 o 
  -4   4   0     2917.93     2876.75     46.24 o 
  -3   4   0       89.09       93.96      4.40 o 
  -2   4   0     3555.14     4171.31     55.18 o 
  -1   4   0     8752.59    10229.55    119.51 o 
   0   4   0     5413.54     6132.30     78.00 o 
   1   4   0    21554.26    23887.33    275.26 o 
   2   4   0      488.76      403.87     14.70 o 
   3   4   0     2520.26     2707.10     46.82 o 
   4   4   0      473.47      495.79     13.15 o 
   5   4   0       10.89        4.00      3.63 o 
   6   4   0     1736.22     1555.48     40.88 o 
   7   4   0     5726.92     5490.24    107.28 o 
   8   4   0       32.26       44.41     12.05 o 
   9   4   0      315.35      339.87     26.83 o 
  10   4   0       19.65       21.10     12.73 o 
  11   4   0       25.63       21.36     17.71 o 
  12   4   0      446.09      451.07     44.32 o 
  13   4   0      108.37      105.67     31.33 o 
 -14   5   0       13.34       19.66     12.16 o 
 -13   5   0      112.38      119.21     20.01 o 
 -12   5   0      105.18       77.14     10.96 o 
 -11   5   0     1979.98     1912.82     42.07 o 
 -10   5   0     2590.12     2595.16     56.44 o 
  -9   5   0       41.20       45.79      7.27 o 
  -8   5   0     1642.58     1579.24     33.97 o 
  -7   5   0        2.80        5.33      2.90 o 
  -6   5   0     1922.77     1876.00     31.76 o 
  -5   5   0    11030.96    11056.94    152.54 o 
  -4   5   0      150.33       95.72      4.69 o 
  -3   5   0     4660.35     4910.08     64.49 o 
  -2   5   0    12159.90    13630.58    160.02 o 
  -1   5   0      416.04      485.77     10.51 o 
   0   5   0     1061.22     1251.62     19.99 o 
   1   5   0     4015.54     4233.27     54.53 o 
   2   5   0       42.19       52.22      4.29 o 
   3   5   0    11301.42    11683.84    156.01 o 
   4   5   0     5086.08     5070.92     81.98 o 
   5   5   0      101.26       78.85      7.33 o 
   6   5   0        9.71       12.00      5.38 o 
   7   5   0      195.57      197.44     44.50 o 
   8   5   0       75.17       63.58     14.50 o 
   9   5   0     2274.73     2244.03     76.88 o 
  10   5   0        6.28       -9.81     13.34 o 
  11   5   0       67.76       73.83     23.06 o 
  12   5   0       22.07       21.99     20.03 o 
 -14   6   0      346.91      333.48     34.56 o 
 -13   6   0      313.48      330.87     19.41 o 
 -12   6   0        2.54        5.81      7.71 o 
 -11   6   0      589.89      612.85     23.02 o 
 -10   6   0      581.77      497.20     23.23 o 
  -9   6   0     1630.99     1585.63     38.89 o 
  -8   6   0     4472.63     4191.66     75.27 o 
  -7   6   0      904.81      884.17     25.20 o 
  -6   6   0        5.09        5.61      4.24 o 
  -5   6   0        0.01        9.73      5.81 o 
  -4   6   0       92.68       97.76      5.60 o 
  -3   6   0    12074.63    13178.17    154.64 o 
  -2   6   0    10683.58    11811.50    140.77 o 
  -1   6   0      396.56      486.68     11.80 o 
   0   6   0     5829.33     6484.76     77.44 o 
   1   6   0      866.28      941.79     17.26 o 
   2   6   0      308.10      316.48     10.81 o 
   3   6   0     3638.28     3702.25     63.71 o 
   4   6   0     1082.91     1102.61     26.22 o 
   5   6   0     2172.61     2010.10     42.93 o 
   6   6   0     2394.35     2424.67     55.33 o 
   7   6   0       34.65       15.30      8.50 o 
   8   6   0      166.99      169.88     22.46 o 
   9   6   0      285.66      368.80    105.61 o 
  10   6   0        1.39       -3.69     16.09 o 
  11   6   0      116.85      121.36     56.98 o 
  12   6   0      421.52      514.59     53.33 o 
 -15   7   0      333.26      437.29     56.48 o 
 -14   7   0      643.78      739.13     34.75 o 
 -13   7   0       92.78       99.77     11.43 o 
 -12   7   0     1185.49     1228.36     36.62 o 
 -11   7   0     1205.31     1273.86     36.37 o 
 -10   7   0      389.26      372.24     18.80 o 
  -9   7   0      789.75      707.59     26.86 o 
  -8   7   0      927.17      880.47     24.60 o 
  -7   7   0      553.55      558.00     20.65 o 
  -6   7   0     9255.35     8901.53    162.10 o 
  -5   7   0     3724.43     3792.76     65.10 o 
  -4   7   0      750.50      751.88     15.55 o 
  -3   7   0      180.50      204.69     10.52 o 
  -2   7   0      816.95      858.24     16.89 o 
  -1   7   0     2892.91     3157.55     44.94 o 
   0   7   0     4588.89     5119.60     63.02 o 
   1   7   0        6.18       13.03      3.89 o 
   2   7   0     5700.61     5974.76     93.01 o 
   3   7   0      118.25      108.39     10.01 o 
   4   7   0       11.59       10.91      6.27 o 
   5   7   0     2111.76     2137.83     51.27 o 
   6   7   0     1666.12     1624.13     47.91 o 
   7   7   0       85.12       85.33     14.67 o 
   8   7   0      372.29      359.57     26.12 o 
   9   7   0       18.14       11.13     16.55 o 
  10   7   0       22.62       40.14     21.64 o 
  11   7   0      163.63      165.93     36.22 o 
 -15   8   0        3.27       36.79     30.23 o 
 -14   8   0       42.65       52.01     12.48 o 
 -13   8   0      248.31      251.41     22.22 o 
 -12   8   0     1446.46     1501.67     51.71 o 
 -11   8   0     1688.09     1688.95     44.79 o 
 -10   8   0       45.10       59.72     11.20 o 
  -9   8   0      862.30      803.90     46.93 o 
  -8   8   0      248.16      283.89     17.01 o 
  -7   8   0     2257.66     2214.52     52.03 o 
  -6   8   0     6546.96     6337.02    110.07 o 
  -5   8   0        0.78        5.45      4.57 o 
  -4   8   0     4087.89     4284.42     75.92 o 
  -3   8   0     4772.16     5053.24     77.16 o 
  -2   8   0      269.09      303.13     12.00 o 
  -1   8   0      350.66      400.35     12.21 o 
   0   8   0      963.30     1068.35     25.10 o 
   1   8   0     1248.80     1392.45     28.03 o 
   2   8   0     4620.87     4805.67     87.61 o 
   3   8   0      725.49      708.60     23.34 o 
   4   8   0      131.14      116.71     12.53 o 
   5   8   0       11.64       13.81      8.59 o 
   6   8   0      176.29      159.68     17.10 o 
   7   8   0      570.68      570.83     32.67 o 
   8   8   0      472.17      457.01     44.23 o 
   9   8   0       45.44       40.29     15.00 o 
  10   8   0       77.55      101.67     21.38 o 
 -15   9   0      563.83      636.54     70.02 o 
 -14   9   0      136.41      134.83     25.19 o 
 -13   9   0       12.41       -0.91     10.38 o 
 -12   9   0       55.03       50.49     13.13 o 
 -11   9   0      196.33      166.39     17.79 o 
 -10   9   0     2504.02     2439.68     59.77 o 
  -9   9   0     2671.07     2626.48     62.31 o 
  -8   9   0       30.68       19.46      8.23 o 
  -7   9   0      985.80      920.59     30.22 o 
  -6   9   0      272.90      281.46     15.05 o 
  -5   9   0      330.66      351.12     21.77 o 
  -4   9   0     3112.67     3317.16     58.61 o 
  -3   9   0     1088.17     1220.76     28.13 o 
  -2   9   0      282.80      299.28     13.37 o 
  -1   9   0     2317.56     2616.56     44.36 o 
   0   9   0       83.14       92.14      7.08 o 
   1   9   0      111.99      134.28     12.88 o 
   2   9   0     1757.98     1889.85     47.15 o 
   3   9   0       57.14       70.56     11.52 o 
   4   9   0     1333.87     1324.46     44.26 o 
   5   9   0      315.91      268.88     20.94 o 
   6   9   0       72.30       53.68     31.90 o 
   7   9   0       29.86       35.85     13.72 o 
   8   9   0       15.66       20.21     13.40 o 
   9   9   0       15.90       16.45     15.47 o 
 -15  10   0      298.58      461.91    110.13 o 
 -14  10   0        1.92       18.17     14.57 o 
 -13  10   0      776.86      806.35     50.81 o 
 -12  10   0      635.08      675.78     34.28 o 
 -11  10   0      215.53      211.11     20.56 o 
 -10  10   0       73.91       49.20     11.77 o 
  -9  10   0      176.96      188.93     17.71 o 
  -8  10   0     1747.56     1615.91     45.38 o 
  -7  10   0     4037.08     3891.65     84.60 o 
  -6  10   0     1983.73     2051.69     49.43 o 
  -5  10   0      168.80      184.47     12.73 o 
  -4  10   0       47.16       52.23      8.08 o 
  -3  10   0       57.12       49.27      8.67 o 
  -2  10   0     2255.19     2464.95     47.15 o 
  -1  10   0     2499.13     2767.36     50.09 o 
   0  10   0       54.35       70.56      8.37 o 
   1  10   0      918.69     1004.82     33.45 o 
   2  10   0      223.26      230.93     17.65 o 
   3  10   0       25.87       44.60     11.30 o 
   4  10   0     1094.37     1105.77     39.41 o 
   5  10   0      201.81      183.56     20.63 o 
   6  10   0        3.71       -0.45     11.41 o 
   7  10   0      662.49      643.42     36.75 o 
   8  10   0       40.38       16.82     15.89 o 
 -15  11   0       86.45      110.04     29.93 o 
 -14  11   0       71.74       50.66     23.25 o 
 -13  11   0      761.33      935.72     47.52 o 
 -12  11   0      172.85      138.95     20.00 o 
 -11  11   0      789.64      829.54     34.36 o 
 -10  11   0      714.21      687.79     31.58 o 
  -9  11   0       92.08       84.35     13.95 o 
  -8  11   0      225.51      212.77     22.95 o 
  -7  11   0      729.12      728.68     30.21 o 
  -6  11   0       56.97       53.52      9.22 o 
  -5  11   0     2891.81     3007.14     61.29 o 
  -4  11   0     1123.94     1198.74     32.08 o 
  -3  11   0        0.02        4.07      6.34 o 
  -2  11   0       91.93       75.07      9.25 o 
  -1  11   0      145.87      143.75     11.90 o 
   0  11   0     1462.37     1699.19     50.94 o 
   1  11   0     2580.70     2775.93     79.04 o 
   2  11   0      395.66      391.50     29.36 o 
   3  11   0        1.48       15.48     10.93 o 
   4  11   0       27.49       20.73     12.88 o 
   5  11   0       42.89       15.68     12.49 o 
   6  11   0      289.35      302.88     44.50 o 
   7  11   0      378.80      382.47     31.06 o 
 -14  12   0       37.85       43.17     22.63 o 
 -13  12   0        7.99       -7.40     14.01 o 
 -12  12   0      192.81      244.68     27.70 o 
 -11  12   0     1276.05     1340.62     50.53 o 
 -10  12   0      749.64      754.69     38.05 o 
  -9  12   0        3.51        7.98     10.08 o 
  -8  12   0      498.38      489.17     27.11 o 
  -7  12   0      378.74      363.82     19.64 o 
  -6  12   0      492.19      520.41     39.68 o 
  -5  12   0      696.11      663.93     28.59 o 
  -4  12   0      456.69      490.43     25.93 o 
  -3  12   0     1193.38     1246.82     33.40 o 
  -2  12   0      687.43      684.50     34.17 o 
  -1  12   0       93.05       87.93     16.02 o 
   0  12   0        1.66       16.33      7.65 o 
   1  12   0      204.45      183.78     26.08 o 
   2  12   0       28.05       23.72     13.75 o 
   3  12   0      712.26      740.94     51.16 o 
   4  12   0      373.01      351.73     54.82 o 
   5  12   0       80.07       50.70     20.12 o 
   6  12   0       13.99       25.03     17.63 o 
 -14  13   0      624.88      598.39     56.78 o 
 -13  13   0      286.52      294.69     32.31 o 
 -12  13   0       68.19       73.19     20.36 o 
 -11  13   0        8.49        2.42     12.94 o 
 -10  13   0       33.35       61.12     17.13 o 
  -9  13   0      448.08      500.42     32.23 o 
  -8  13   0     2243.15     2217.67     56.80 o 
  -7  13   0      107.10      103.64     14.22 o 
  -6  13   0      426.09      423.01     21.18 o 
  -5  13   0      183.86      172.72     14.64 o 
  -4  13   0      203.44      225.03     16.93 o 
  -3  13   0     1294.44     1423.26     47.99 o 
  -2  13   0      645.84      705.28     33.08 o 
  -1  13   0       49.36       47.97     13.11 o 
   0  13   0      743.20      756.93     49.06 o 
   1  13   0       15.66        0.24     14.66 o 
   2  13   0       98.87       67.52     17.15 o 
   3  13   0      243.73      261.61     28.49 o 
   4  13   0       12.52       27.93     17.41 o 
 -13  14   0        2.09        9.06     18.45 o 
 -12  14   0      335.99      358.10     38.32 o 
 -11  14   0      679.12      647.55     53.33 o 
 -10  14   0       30.55       14.56     16.26 o 
  -9  14   0       27.69        7.80     12.38 o 
  -8  14   0      194.09      133.97     16.41 o 
  -7  14   0      229.56      243.26     19.29 o 
  -6  14   0     1774.66     1794.18     49.18 o 
  -5  14   0      395.50      401.07     31.14 o 
  -4  14   0       76.65      104.31     23.38 o 
  -3  14   0       20.93       15.41     11.24 o 
  -2  14   0        6.67       10.92     11.13 o 
  -1  14   0      574.10      592.01     45.70 o 
   0  14   0      837.61      895.74     55.43 o 
   1  14   0      124.57      107.45     25.01 o 
   2  14   0       60.25       57.98     32.14 o 
 -11  15   0      110.25       74.89     22.49 o 
 -10  15   0      549.94      546.43     41.26 o 
  -9  15   0      449.69      402.83     41.68 o 
  -8  15   0      166.38      157.74     19.12 o 
  -7  15   0       47.46       31.47     12.16 o 
  -6  15   0      366.30      317.84     28.22 o 
  -5  15   0       68.49       60.10     13.00 o 
  -4  15   0      774.03      785.84     56.33 o 
  -3  15   0      330.14      292.93     30.87 o 
  -2  15   0       17.63        0.60     11.78 o 
  -1  15   0       23.49       -1.43     27.62 o 
   0  15   0       80.69       70.71     32.89 o 
   1  15   0      112.01      132.06     40.95 o 
  -9  16   0      352.23      342.39     26.88 o 
  -8  16   0       75.28       61.41     15.70 o 
  -7  16   0      313.40      283.93     23.34 o 
  -6  16   0       78.69       65.66     14.75 o 
  -5  16   0       89.19       93.81     19.42 o 
  -4  16   0      267.53      274.15     41.50 o 
  -3  16   0      263.46      223.61     22.36 o 
  -2  16   0      413.64      396.09     59.72 o 
   2 -16   1      129.30       96.43     37.62 o 
   3 -16   1       36.40       52.78     20.35 o 
   4 -16   1        0.93       -3.79     11.79 o 
   5 -16   1      450.20      379.96     27.19 o 
   6 -16   1      595.46      525.60     29.51 o 
   7 -16   1       40.04       25.69     13.12 o 
   8 -16   1      236.06      196.52     21.30 o 
   9 -16   1       58.91       40.12     14.89 o 
  -1 -15   1      296.36      292.55     38.77 o 
   0 -15   1      325.82      330.00     39.44 o 
   1 -15   1       26.98       13.51     18.59 o 
   2 -15   1     1179.23     1183.71     50.33 o 
   3 -15   1      530.64      542.33     72.96 o 
   4 -15   1        0.35       13.83     10.85 o 
   5 -15   1       45.44       48.54     13.09 o 
   6 -15   1       34.56       28.62     12.31 o 
   7 -15   1      642.04      620.35     39.92 o 
   8 -15   1      932.53      885.01     50.55 o 
   9 -15   1        1.22        2.97     12.24 o 
  10 -15   1      263.69      227.81     31.34 o 
  11 -15   1      487.49      474.94     53.37 o 
  -3 -14   1      170.45      167.60     43.89 o 
  -2 -14   1       83.54       50.60     24.33 o 
  -1 -14   1      339.58      357.52     38.12 o 
   0 -14   1       14.44       -0.03     16.44 o 
   1 -14   1      112.50      140.09     26.51 o 
   2 -14   1      723.35      688.76     66.10 o 
   3 -14   1       50.88       62.25     12.74 o 
   4 -14   1     1819.65     1908.58     54.50 o 
   5 -14   1      683.38      606.98     29.27 o 
   6 -14   1       45.74       53.31     11.93 o 
   7 -14   1       38.42       30.77     10.72 o 
   8 -14   1       34.85       31.96     12.08 o 
   9 -14   1        7.15        7.56     12.43 o 
  10 -14   1     1025.61     1037.56     98.97 o 
  11 -14   1      281.30      262.65     30.73 o 
  12 -14   1       28.88       20.58     18.20 o 
  13 -14   1       57.52       41.78     20.80 o 
  -5 -13   1        0.33      -17.86     28.32 o 
  -4 -13   1       56.58       31.89     19.07 o 
  -3 -13   1       61.52       64.11     25.87 o 
  -2 -13   1      555.03      569.89     31.57 o 
  -1 -13   1      951.40     1046.48     41.15 o 
   0 -13   1       10.78        5.60     14.00 o 
   1 -13   1      954.14     1043.33     39.91 o 
   2 -13   1      237.07      207.87     21.01 o 
   3 -13   1      657.56      672.15     28.81 o 
   4 -13   1     1369.48     1434.28     48.74 o 
   5 -13   1      723.16      787.40     27.69 o 
   6 -13   1      695.31      685.28     26.39 o 
   7 -13   1     1455.92     1410.48     41.83 o 
   8 -13   1       69.45       31.65     12.19 o 
   9 -13   1        0.71        8.91     11.83 o 
  10 -13   1      206.25      210.87     24.61 o 
  11 -13   1        4.38        0.51     13.67 o 
  12 -13   1      496.71      522.95     51.07 o 
  13 -13   1      357.28      358.42     34.56 o 
  14 -13   1        1.66       14.32     17.86 o 
  -6 -12   1       92.96       75.23     27.66 o 
  -5 -12   1      354.53      335.70     31.87 o 
  -4 -12   1      946.82      976.81     49.90 o 
  -3 -12   1        2.13       11.93     14.89 o 
  -2 -12   1       56.51       43.76     15.76 o 
  -1 -12   1       12.52       12.75     10.79 o 
   0 -12   1     1018.07     1104.88     30.93 o 
   1 -12   1     2847.76     3007.48     73.35 o 
   2 -12   1      170.10      163.78     18.72 o 
   3 -12   1      380.91      358.60     19.52 o 
   4 -12   1       75.99       62.89     15.14 o 
   5 -12   1        0.58       -4.14      7.40 o 
   6 -12   1     1458.38     1485.43     38.51 o 
   7 -12   1      995.92      981.10     38.01 o 
   8 -12   1      149.67      132.18     21.21 o 
   9 -12   1      797.09      724.52     32.92 o 
  10 -12   1      380.53      317.28     28.00 o 
  11 -12   1      251.12      250.67     24.72 o 
  12 -12   1      338.41      296.04     40.52 o 
  13 -12   1       86.35       72.43     20.62 o 
  14 -12   1      102.67      116.12     22.41 o 
  -7 -11   1        0.14       -9.16     13.80 o 
  -6 -11   1       58.46       26.68     16.30 o 
  -5 -11   1      286.08      227.47     23.13 o 
  -4 -11   1      609.31      646.01     34.21 o 
  -3 -11   1      617.81      684.84     39.60 o 
  -2 -11   1     1041.14     1132.74     43.65 o 
  -1 -11   1        0.08        9.42      9.69 o 
   0 -11   1       87.89       91.79      9.74 o 
   1 -11   1      799.21      806.76     21.35 o 
   2 -11   1      131.75      159.95     13.16 o 
   3 -11   1     5438.05     5762.14    101.91 o 
   4 -11   1     1703.91     1726.24     40.65 o 
   5 -11   1        3.59        5.04      6.62 o 
   6 -11   1        1.36        6.06      6.93 o 
   7 -11   1      129.86      116.54     14.35 o 
   8 -11   1      690.80      650.77     29.34 o 
   9 -11   1     1961.92     1853.28     52.00 o 
  10 -11   1      250.05      267.04     29.98 o 
  11 -11   1      366.19      405.81     42.91 o 
  12 -11   1      155.84      166.31     23.52 o 
  13 -11   1      112.95      110.43     20.63 o 
  14 -11   1      241.35      239.93     27.83 o 
  15 -11   1      373.27      447.09     47.56 o 
  -8 -10   1      595.29      627.15     38.25 o 
  -7 -10   1       68.50       90.14     17.93 o 
  -6 -10   1      906.94      890.43     43.93 o 
  -5 -10   1       10.40        0.82     11.10 o 
  -4 -10   1      188.63      143.03     19.06 o 
  -3 -10   1     2159.00     2288.30     62.21 o 
  -2 -10   1      973.55     1020.50     35.21 o 
  -1 -10   1     1121.06     1272.97     33.33 o 
   0 -10   1     2900.16     3062.75     60.07 o 
   1 -10   1       60.07       66.80      7.40 o 
   2 -10   1      490.61      491.28     17.75 o 
   3 -10   1     3084.09     3280.07     59.20 o 
   4 -10   1       40.16       39.41      7.20 o 
   5 -10   1     2088.86     2134.43     42.82 o 
   6 -10   1     2397.81     2380.06     49.89 o 
   7 -10   1       29.96        0.83      6.78 o 
   8 -10   1       42.93       33.18     10.46 o 
   9 -10   1      120.54      131.96     19.34 o 
  10 -10   1      115.94      140.45     15.64 o 
  11 -10   1     1885.09     1891.40     58.55 o 
  12 -10   1      375.54      388.06     28.63 o 
  13 -10   1       21.98        9.58     12.46 o 
  14 -10   1       26.93       10.47     13.78 o 
  15 -10   1       26.27       26.69     16.28 o 
  -9  -9   1       64.15       54.34     18.38 o 
  -8  -9   1      194.49      188.57     23.38 o 
  -7  -9   1       16.12       17.67     12.60 o 
  -6  -9   1     1465.40     1364.65     50.79 o 
  -5  -9   1      273.47      240.95     23.47 o 
  -4  -9   1       80.18       87.05     13.42 o 
  -3  -9   1       39.00       49.09     10.46 o 
  -2  -9   1       42.20       18.80     11.32 o 
  -1  -9   1     4898.33     5242.40     90.46 o 
   0  -9   1     7088.69     7628.56    116.84 o 
   1  -9   1      447.31      452.99     13.47 o 
   2  -9   1     1422.38     1453.91     27.69 o 
   3  -9   1       72.47       63.36      7.68 o 
   4  -9   1      303.28      340.45     14.37 o 
   5  -9   1     5845.86     5736.12     92.09 o 
   6  -9   1      797.05      827.53     24.52 o 
   7  -9   1     1381.66     1376.54     38.63 o 
   8  -9   1     2698.30     2535.58     59.70 o 
   9  -9   1      359.48      340.53     20.12 o 
  10  -9   1      213.65      213.99     21.72 o 
  11  -9   1      639.25      619.72     30.33 o 
  12  -9   1       17.03       -3.84     12.59 o 
  13  -9   1      660.06      784.97     55.40 o 
  14  -9   1      247.10      244.69     21.76 o 
  15  -9   1       68.70       46.31     20.12 o 
 -10  -8   1      137.68      130.34     37.75 o 
  -9  -8   1      311.94      341.02     28.50 o 
  -8  -8   1        0.53        4.70     12.72 o 
  -7  -8   1       39.47       19.37     11.17 o 
  -6  -8   1     1159.35     1171.17     39.99 o 
  -5  -8   1       51.72       68.53     12.01 o 
  -4  -8   1     3306.75     3270.64     70.86 o 
  -3  -8   1     1609.29     1547.72     37.25 o 
  -2  -8   1      240.41      209.53     14.38 o 
  -1  -8   1       16.34       28.32      4.91 o 
   0  -8   1      130.28      150.79      7.70 o 
   1  -8   1     5113.79     5573.90     77.50 o 
   2  -8   1     7711.87     7976.46    106.30 o 
   3  -8   1     1232.97     1348.83     27.35 o 
   4  -8   1      361.76      383.81     14.02 o 
   5  -8   1       24.15       27.64      5.50 o 
   6  -8   1      247.01      226.08     12.26 o 
   7  -8   1     1635.19     1604.33     41.40 o 
   8  -8   1     3887.93     3657.00     77.41 o 
   9  -8   1       15.97       11.15      7.23 o 
  10  -8   1      582.57      587.86     34.62 o 
  11  -8   1      142.10      130.97     16.33 o 
  12  -8   1       22.57       23.30      9.27 o 
  13  -8   1      345.03      384.51     23.13 o 
  14  -8   1       96.93      121.03     17.92 o 
  15  -8   1       41.10       35.88     15.28 o 
  16  -8   1      293.65      323.17     54.48 o 
 -11  -7   1       71.05       64.53     27.44 o 
 -10  -7   1      342.93      323.58     55.23 o 
  -9  -7   1     1599.76     1665.76    117.94 o 
  -8  -7   1      259.00      278.65     21.03 o 
  -7  -7   1      271.94      266.73     19.31 o 
  -6  -7   1        4.00        1.71      7.07 o 
  -5  -7   1      127.96      125.75     20.96 o 
  -4  -7   1     4987.30     4763.83     86.51 o 
  -3  -7   1     1968.26     1925.32     41.83 o 
  -2  -7   1     6213.54     6261.65     85.88 o 
  -1  -7   1     5345.14     5643.35     74.20 o 
   0  -7   1      387.35      448.83     12.47 o 
   1  -7   1     1856.43     2005.50     31.00 o 
   2  -7   1     1722.49     1880.52     27.82 o 
   3  -7   1      545.89      633.71     15.54 o 
   4  -7   1     9770.21    10507.61    131.67 o 
   5  -7   1     4856.81     4862.35     73.39 o 
   6  -7   1      413.60      334.60     20.74 o 
   7  -7   1      148.86      165.13     13.63 o 
   8  -7   1      393.75      376.90     16.32 o 
   9  -7   1     1933.92     1886.96     45.32 o 
  10  -7   1     3358.72     3282.65     82.71 o 
  11  -7   1      521.09      465.12     23.51 o 
  12  -7   1       59.58       47.63      9.93 o 
  13  -7   1        2.92        4.53      8.91 o 
  14  -7   1        9.26       12.72     12.70 o 
  15  -7   1      252.65      301.39     26.98 o 
 -12  -6   1       48.80       54.20     26.16 o 
 -11  -6   1        5.17       -1.46     17.41 o 
 -10  -6   1      481.42      452.49     44.32 o 
  -9  -6   1      151.34      164.82     25.19 o 
  -8  -6   1     1552.43     1569.37     60.47 o 
  -7  -6   1     2856.01     2658.17     66.38 o 
  -6  -6   1       19.35       19.92      7.18 o 
  -5  -6   1     1536.50     1326.90     31.86 o 
  -4  -6   1      223.44      192.00     11.10 o 
  -3  -6   1      869.39      823.61     21.03 o 
  -2  -6   1     6040.93     6466.24     83.94 o 
  -1  -6   1     2340.48     2532.95     33.94 o 
   0  -6   1      493.99      462.24     10.50 o 
   1  -6   1     7354.09     8318.49     96.33 o 
   2  -6   1        1.63        4.63      2.63 o 
   3  -6   1      188.80      192.39      7.29 o 
   4  -6   1     3926.26     3880.31     56.21 o 
   5  -6   1      391.23      401.33     11.35 o 
   6  -6   1     6146.31     5971.85     93.72 o 
   7  -6   1     5034.38     4686.51     82.16 o 
   8  -6   1       43.80       44.70      6.04 o 
   9  -6   1      662.90      599.77     16.81 o 
  10  -6   1     1158.43     1061.08     42.68 o 
  11  -6   1      163.75      187.19     15.65 o 
  12  -6   1     1577.90     1609.26     48.37 o 
  13  -6   1      667.03      708.27     28.15 o 
  14  -6   1        0.53       -1.99     11.08 o 
  15  -6   1        2.61       13.60     12.96 o 
 -12  -5   1        2.67       41.52     33.14 o 
 -11  -5   1      493.68      521.44     59.38 o 
 -10  -5   1      286.78      262.86     27.95 o 
  -9  -5   1       12.08       19.89     12.31 o 
  -8  -5   1      417.81      393.84     33.64 o 
  -7  -5   1     1645.26     1531.50     65.98 o 
  -6  -5   1     1081.14     1000.49     25.27 o 
  -5  -5   1     7076.28     6799.02    106.54 o 
  -4  -5   1     1241.02     1274.98     26.93 o 
  -3  -5   1       71.50       72.27      5.85 o 
  -2  -5   1       44.14       58.71      5.43 o 
  -1  -5   1      145.93      147.53      5.78 o 
   0  -5   1     8638.29     9678.95    115.37 o 
   1  -5   1     9916.53    10771.39    127.57 o 
   2  -5   1       26.09       37.62      3.68 o 
   3  -5   1     5016.40     5580.68     76.60 o 
   4  -5   1      296.02      303.48      8.40 o 
   5  -5   1      162.89      176.53      7.38 o 
   6  -5   1    11144.00    10633.62    147.16 o 
   7  -5   1     1180.16     1095.86     22.39 o 
   8  -5   1      156.22      131.32     11.30 o 
   9  -5   1     1464.43     1535.63     42.49 o 
  10  -5   1       38.02       34.07      8.00 o 
  11  -5   1      219.24      220.58     13.44 o 
  12  -5   1      738.76      744.75     31.99 o 
  13  -5   1       26.29       30.49     10.41 o 
  14  -5   1      545.02      582.54     33.29 o 
  15  -5   1      439.82      440.94    127.45 o 
 -13  -4   1        5.88       -3.99     29.15 o 
 -12  -4   1       41.72       20.04     22.67 o 
 -11  -4   1     1368.40     1417.24     81.56 o 
 -10  -4   1      266.91      264.68     25.64 o 
  -9  -4   1     1080.34      996.65     43.44 o 
  -8  -4   1     1337.93     1283.91     48.60 o 
  -7  -4   1      171.81      155.83     22.12 o 
  -6  -4   1      622.53      570.58     18.12 o 
  -5  -4   1     4173.72     4137.58     66.90 o 
  -4  -4   1        4.34        8.35      3.19 o 
  -3  -4   1    10599.93    10614.90    140.34 o 
  -2  -4   1     7189.44     7914.33     96.66 o 
  -1  -4   1      338.06      372.89      8.08 o 
   0  -4   1       80.78      100.46      6.08 o 
   1  -4   1     4035.42     4459.56     54.86 o 
   2  -4   1      396.20      410.51      9.57 o 
   3  -4   1    13140.19    13622.47    177.62 o 
   4  -4   1     2357.33     2353.35     35.93 o 
   5  -4   1     1274.39     1274.63     22.13 o 
   6  -4   1        7.34        9.12      2.79 o 
   7  -4   1       56.42       66.89      6.46 o 
   8  -4   1     4699.64     4563.32     80.10 o 
   9  -4   1     5480.42     5278.79    106.60 o 
  10  -4   1       21.01       19.41      5.80 o 
  11  -4   1      647.99      618.17     25.74 o 
  12  -4   1      205.51      231.64     23.14 o 
  13  -4   1       11.54       15.93     10.79 o 
  14  -4   1      675.31      787.32     46.48 o 
  15  -4   1       80.73       38.73     17.80 o 
 -13  -3   1        0.55        9.47     28.24 o 
 -12  -3   1       29.17       49.49     20.22 o 
 -11  -3   1      114.72      119.63     19.36 o 
 -10  -3   1       22.54       36.89     13.27 o 
  -9  -3   1     2853.79     2733.30     82.50 o 
  -8  -3   1     3344.45     3181.05     76.91 o 
  -7  -3   1     1112.69      978.32     28.19 o 
  -6  -3   1      268.90      295.34     12.21 o 
  -5  -3   1       36.63       24.33      4.10 o 
  -4  -3   1       60.54       42.80      4.72 o 
  -3  -3   1    12322.18    12470.96    234.12 o 
  -2  -3   1     4999.11     5411.80     73.52 o 
  -1  -3   1    10972.95    12123.19    150.39 o 
   0  -3   1    11092.96    12630.25    147.07 o 
   1  -3   1       68.98       66.17      4.25 o 
   2  -3   1      464.10      501.74      9.67 o 
   3  -3   1    12368.41    12555.20    162.27 o 
   4  -3   1     2802.87     3064.18     54.95 o 
   5  -3   1    14777.58    14097.33    271.17 o 
   6  -3   1     3585.53     3253.26     71.46 o 
   7  -3   1        7.65        5.38      4.54 o 
   8  -3   1      754.86      750.61     19.94 o 
   9  -3   1      911.35      791.22     21.71 o 
  10  -3   1      972.58      928.06     35.58 o 
  11  -3   1     2278.30     2407.13     70.91 o 
  12  -3   1      173.28      166.74     16.30 o 
  13  -3   1        7.32        7.18     11.34 o 
  14  -3   1       37.46       37.04     25.58 o 
  15  -3   1        0.23       23.84     26.08 o 
 -14  -2   1      214.27      148.84     48.09 o 
 -13  -2   1       81.84       68.79     22.71 o 
 -12  -2   1      943.32     1027.25     78.65 o 
 -11  -2   1      111.19       96.14     16.73 o 
 -10  -2   1       53.51       58.45     14.54 o 
  -9  -2   1      520.38      528.16     28.83 o 
  -8  -2   1       63.14       58.80      8.11 o 
  -7  -2   1     4183.32     3965.05     89.45 o 
  -6  -2   1     8699.18     8080.92    166.36 o 
  -5  -2   1      922.47      879.98     20.24 o 
  -4  -2   1     1429.00     1319.51     24.95 o 
  -3  -2   1       16.56       15.34      2.84 o 
  -2  -2   1       45.02       45.42      3.34 o 
  -1  -2   1     9330.60     9995.65    145.76 o 
   0  -2   1    19335.87    22001.68    308.14 o 
   1  -2   1    15028.14    16383.78    243.64 o 
   2  -2   1     8215.43     8197.27     95.67 o 
   3  -2   1      118.10      121.50      5.34 o 
   4  -2   1     9485.52     9847.30    190.60 o 
   5  -2   1     7052.03     6369.76    216.76 o 
   6  -2   1     1767.95     1734.56     40.91 o 
   7  -2   1     6194.77     5840.49     91.00 o 
   8  -2   1     1530.45     1446.11     28.72 o 
   9  -2   1      134.47      136.10     13.38 o 
  10  -2   1      359.89      345.77     15.83 o 
  11  -2   1      484.64      518.20     24.55 o 
  12  -2   1      130.82      127.17     18.50 o 
  13  -2   1     1130.67     1249.17     60.97 o 
  14  -2   1      585.62      813.19     58.89 o 
  15  -2   1        7.80       -2.33     24.67 o 
 -14  -1   1        0.21        6.23     27.91 o 
 -13  -1   1      141.51      166.12     28.40 o 
 -12  -1   1      828.08      924.44     54.94 o 
 -11  -1   1        0.67       23.62     10.80 o 
 -10  -1   1     1428.42     1479.10     52.24 o 
  -9  -1   1      749.44      770.70     27.52 o 
  -8  -1   1      447.22      431.38     16.95 o 
  -7  -1   1     1239.02     1253.98     28.31 o 
  -6  -1   1     5606.02     5384.29     91.30 o 
  -5  -1   1      882.91      730.43     17.29 o 
  -4  -1   1    21361.63    20743.38    429.34 o 
  -3  -1   1     4524.79     4577.53     70.33 o 
  -2  -1   1      204.94      184.78      5.73 o 
  -1  -1   1     3523.39     3744.29     69.38 o 
   0  -1   1        2.65       40.12      5.48 o 
   1  -1   1     7961.10     8093.75    106.27 o 
   2  -1   1     2750.55     2375.31     48.50 o 
   3  -1   1       33.04       40.68      4.78 o 
   4  -1   1     2883.68     2746.00     57.39 o 
   5  -1   1       26.38       29.92      3.29 o 
   6  -1   1      824.40      761.04     17.64 o 
   7  -1   1     4076.96     3779.31     63.66 o 
   8  -1   1     1146.24     1135.03     25.75 o 
   9  -1   1       10.72       12.27      5.51 o 
  10  -1   1     1673.03     1705.70     41.18 o 
  11  -1   1       73.93       90.31     12.11 o 
  12  -1   1      205.42      183.31     17.21 o 
  13  -1   1     1158.77     1214.93     88.45 o 
  14  -1   1      101.66      131.62     27.26 o 
  15  -1   1      102.64      104.97     26.98 o 
 -15   0   1      382.21      574.83     79.15 o 
 -14   0   1        1.17       36.13     32.23 o 
 -13   0   1       39.99       27.16     17.86 o 
 -12   0   1       15.80       14.52     11.44 o 
 -11   0   1      714.58      755.12     35.09 o 
 -10   0   1     4130.27     4270.47     96.41 o 
  -9   0   1     1830.13     1782.54     42.21 o 
  -8   0   1     1131.57     1068.02     28.04 o 
  -7   0   1     3885.58     3659.14     60.41 o 
  -6   0   1        0.40        3.32      2.94 o 
  -5   0   1     1438.21     1454.01     28.07 o 
  -4   0   1    10415.75     9982.00    230.76 o 
  -3   0   1      131.58      115.13      5.54 o 
  -2   0   1    21105.77    19658.37    389.14 o 
  -1   0   1     6627.73     5952.13    152.17 o 
   1   0   1      185.69      162.68      3.86 o 
   2   0   1     4232.50     4131.43     65.52 o 
   3   0   1     1137.66     1103.61     19.25 o 
   4   0   1    19930.84    19722.50    269.00 o 
   5   0   1     1590.99     1446.57     24.21 o 
   6   0   1       46.52       57.33      4.89 o 
   7   0   1       25.01       17.67      4.05 o 
   8   0   1      312.40      297.39     12.48 o 
   9   0   1     2577.98     2394.98     52.75 o 
  10   0   1     2385.73     2321.09     60.38 o 
  11   0   1       10.59       13.92      7.98 o 
  12   0   1      590.66      581.45     68.21 o 
  13   0   1      120.06      118.71     31.93 o 
  14   0   1       37.51       50.12     30.61 o 
  15   0   1      433.93      443.10     71.43 o 
 -15   1   1       62.92       28.99     32.23 o 
 -14   1   1      263.37      411.62     62.21 o 
 -13   1   1      460.94      513.29     63.08 o 
 -12   1   1       46.83       42.79     12.62 o 
 -11   1   1       55.22       43.00      9.63 o 
 -10   1   1      223.37      229.57     23.47 o 
  -9   1   1      278.45      247.14     15.29 o 
  -8   1   1     8385.13     8187.37    136.21 o 
  -7   1   1     6713.55     6383.57     99.62 o 
  -6   1   1      367.49      371.07     12.66 o 
  -5   1   1     1253.76     1084.63     31.30 o 
  -4   1   1      748.95      820.03     24.04 o 
  -3   1   1      813.54      873.47     33.18 o 
  -2   1   1    23430.76    22424.41    511.42 o 
  -1   1   1     3428.12     3771.42     56.87 o 
   0   1   1     7612.08     8661.81    170.51 o 
   1   1   1     1451.56     1515.04     25.07 o 
   2   1   1      156.99      148.42      5.22 o 
   3   1   1     2014.87     2050.49     31.52 o 
   4   1   1     6488.27     6427.34     85.90 o 
   5   1   1      289.38      294.97      9.43 o 
   6   1   1     3634.63     3364.36     63.37 o 
   7   1   1      970.49      913.37     20.95 o 
   8   1   1        4.92       10.96      5.59 o 
   9   1   1      226.81      224.51     14.34 o 
  10   1   1      421.63      410.54     27.16 o 
  11   1   1      351.16      321.93     26.35 o 
  12   1   1     2050.43     2305.04     78.12 o 
  13   1   1      195.35      174.51     29.14 o 
  14   1   1       15.29       -1.80     18.79 o 
 -15   2   1       58.24       78.82     37.21 o 
 -14   2   1      374.69      476.57     63.29 o 
 -13   2   1      185.81      189.83     27.42 o 
 -12   2   1      246.25      277.82     23.73 o 
 -11   2   1     1919.32     2072.15     64.83 o 
 -10   2   1     1263.98     1247.93     37.60 o 
  -9   2   1       49.77       61.33      6.61 o 
  -8   2   1      457.35      412.16     12.85 o 
  -7   2   1      323.93      280.62     10.85 o 
  -6   2   1     5111.20     4705.70    111.70 o 
  -5   2   1    14569.35    14135.78    272.42 o 
  -4   2   1       44.26       37.01      6.82 o 
  -3   2   1      983.03      901.64     24.43 o 
  -2   2   1      591.47      616.90     11.21 o 
  -1   2   1      678.54      818.44     15.61 o 
   0   2   1    13995.09    15776.82    252.38 o 
   1   2   1    26490.71    27910.79    393.09 o 
   2   2   1      318.14      355.82      9.46 o 
   3   2   1      143.28       86.33      4.70 o 
   4   2   1      419.34      426.48     11.60 o 
   5   2   1     1818.08     1681.64     28.90 o 
   6   2   1     4019.92     3924.91     70.97 o 
   7   2   1     1428.67     1328.34     33.87 o 
   8   2   1     3358.92     3071.18     74.27 o 
   9   2   1     1443.33     1547.86     54.49 o 
  10   2   1       32.31       40.64     12.21 o 
  11   2   1      300.24      321.58     27.48 o 
  12   2   1      387.70      421.60     40.81 o 
  13   2   1       62.29       51.75     24.29 o 
  14   2   1      294.17      263.19     39.82 o 
 -13   3   1       59.66       65.56     28.16 o 
 -12   3   1      686.03      790.24     48.05 o 
 -11   3   1     1624.21     1645.53     41.92 o 
 -10   3   1      285.05      313.27     17.31 o 
  -9   3   1     1714.43     1610.30     32.48 o 
  -8   3   1     1149.08     1119.55     28.25 o 
  -7   3   1        7.68       13.10      4.13 o 
  -6   3   1     1435.19     1218.46     25.71 o 
  -5   3   1     2559.71     2306.02     43.31 o 
  -4   3   1     1960.47     2038.31     41.64 o 
  -3   3   1    12625.07    12624.31    163.15 o 
  -2   3   1     9112.56    10052.95    131.80 o 
  -1   3   1      224.00      222.60      7.75 o 
   0   3   1      464.95      470.88      9.17 o 
   1   3   1       83.27       66.48      4.38 o 
   2   3   1     2467.44     2475.04     42.43 o 
   3   3   1    15347.47    15411.45    199.34 o 
   4   3   1     2248.09     2399.83     34.53 o 
   5   3   1      711.97      677.10     15.89 o 
   6   3   1      148.51      155.10      9.16 o 
   7   3   1       39.53       31.64      7.87 o 
   8   3   1     2586.61     2524.70     65.41 o 
   9   3   1     1446.51     1501.05     85.90 o 
  10   3   1      160.57      136.21     19.14 o 
  11   3   1      412.11      451.67     41.19 o 
  12   3   1        3.95       11.13     17.91 o 
  13   3   1      209.59      225.21     35.39 o 
 -13   4   1        4.20        9.12     12.08 o 
 -12   4   1       60.22       51.22     11.92 o 
 -11   4   1        0.18       -1.16      5.49 o 
 -10   4   1      380.13      384.55     15.64 o 
  -9   4   1     5055.94     4835.89     85.38 o 
  -8   4   1     1323.65     1277.45     26.41 o 
  -7   4   1      893.25      838.00     19.12 o 
  -6   4   1     3848.09     3817.94     57.15 o 
  -5   4   1       56.37       47.25      4.41 o 
  -4   4   1     3191.49     3128.18     50.01 o 
  -3   4   1    17653.12    18876.77    231.46 o 
  -2   4   1     3742.97     4312.69     60.51 o 
  -1   4   1    12395.10    13607.42    164.59 o 
   0   4   1     3494.42     3998.05     50.46 o 
   1   4   1      507.52      639.23     13.28 o 
   2   4   1      680.56      633.93     12.37 o 
   3   4   1     6075.02     6386.61     92.73 o 
   4   4   1      994.58      978.73     19.45 o 
   5   4   1    10559.47    10249.03    190.57 o 
   6   4   1      204.43      235.80     15.86 o 
   7   4   1      115.36      105.96     12.08 o 
   8   4   1       59.53       28.10     11.85 o 
   9   4   1       15.60       19.63     10.40 o 
  10   4   1      881.08      851.48     43.43 o 
  11   4   1      863.14      873.64    122.05 o 
  12   4   1       41.41       25.01     20.36 o 
  13   4   1       78.73       58.10     27.43 o 
 -13   5   1      349.29      417.15     26.18 o 
 -12   5   1     1400.77     1464.39     35.67 o 
 -11   5   1      620.54      626.86     20.62 o 
 -10   5   1       86.85       71.90      9.30 o 
  -9   5   1      643.79      593.91     18.78 o 
  -8   5   1       20.63       18.19      4.35 o 
  -7   5   1     5245.71     5036.26     75.90 o 
  -6   5   1     8766.62     8733.03    122.34 o 
  -5   5   1      129.14      113.24      6.77 o 
  -4   5   1     3075.59     3349.85     45.25 o 
  -3   5   1       87.01       95.70      5.50 o 
  -2   5   1     3832.06     4505.06     59.95 o 
  -1   5   1    12838.86    13934.54    170.06 o 
   0   5   1     6202.90     7005.73     85.55 o 
   1   5   1     3857.13     4113.93     55.64 o 
   2   5   1     2905.94     3120.70     45.98 o 
   3   5   1      197.27      183.58      9.18 o 
   4   5   1      552.26      557.43     18.86 o 
   5   5   1     3277.98     3250.03     61.62 o 
   6   5   1        2.36        5.68      5.02 o 
   7   5   1     1532.90     1571.48     57.13 o 
   8   5   1      865.56      881.32     51.50 o 
   9   5   1       36.94       30.11     14.35 o 
  10   5   1      325.59      335.98     51.58 o 
  11   5   1       77.82       72.69     23.98 o 
  12   5   1       12.98       -4.22     20.25 o 
 -13   6   1      344.33      398.03     23.12 o 
 -12   6   1      835.51      922.17     46.10 o 
 -11   6   1        6.99       11.86      6.99 o 
 -10   6   1     1630.56     1656.38     40.87 o 
  -9   6   1     1732.54     1703.68     40.89 o 
  -8   6   1      360.77      351.14     17.46 o 
  -7   6   1     2711.84     2597.85     47.07 o 
  -6   6   1      206.07      235.10     11.40 o 
  -5   6   1     5019.82     5134.75     71.87 o 
  -4   6   1     9762.60    10556.41    133.15 o 
  -3   6   1     1421.11     1632.72     24.73 o 
  -2   6   1       70.30       91.48      6.28 o 
  -1   6   1      850.99      937.26     15.63 o 
   0   6   1      162.41      230.27      8.46 o 
   1   6   1    11381.63    12326.55    169.85 o 
   2   6   1     6719.69     7275.17    104.10 o 
   3   6   1       90.74       95.88      8.80 o 
   4   6   1      494.76      531.14     18.66 o 
   5   6   1       16.85       11.27      6.28 o 
   6   6   1      289.00      312.01     17.62 o 
   7   6   1     1925.18     1931.42     59.72 o 
   8   6   1      475.16      476.03     34.02 o 
   9   6   1      232.42      243.33     34.50 o 
  10   6   1      175.65      159.63     30.95 o 
  11   6   1       38.75       47.86     22.96 o 
 -14   7   1       37.99       49.59     21.75 o 
 -13   7   1      258.87      301.01     19.01 o 
 -12   7   1        5.02        1.26      7.57 o 
 -11   7   1      591.34      616.72     24.30 o 
 -10   7   1     2435.52     2411.52     55.08 o 
  -9   7   1       64.27       74.73      9.18 o 
  -8   7   1     2828.24     2767.06     60.63 o 
  -7   7   1     2471.37     2526.25     55.82 o 
  -6   7   1      389.98      353.47     16.92 o 
  -5   7   1     1577.30     1599.98     32.05 o 
  -4   7   1     3842.67     4005.92     58.32 o 
  -3   7   1      975.08     1027.91     18.84 o 
  -2   7   1     9160.87    10251.56    122.16 o 
  -1   7   1     2606.36     2953.27     40.69 o 
   0   7   1      829.92      881.60     17.64 o 
   1   7   1      324.26      338.02     12.19 o 
   2   7   1     2241.60     2313.28     39.93 o 
   3   7   1     2136.85     2200.24     49.10 o 
   4   7   1     3411.18     3606.71     69.42 o 
   5   7   1      243.94      215.42     19.76 o 
   6   7   1      272.02      269.84     19.41 o 
   7   7   1      112.87      112.41     14.99 o 
   8   7   1       12.98       18.82     11.89 o 
   9   7   1      343.29      373.47     41.96 o 
  10   7   1     1056.08     1264.27     73.79 o 
  11   7   1       12.13       -1.71     21.85 o 
 -14   8   1      896.17     1088.19     50.38 o 
 -13   8   1     1187.86     1319.01     39.97 o 
 -12   8   1      103.03       79.96     12.08 o 
 -11   8   1        6.70       13.88      9.00 o 
 -10   8   1      379.69      356.61     21.99 o 
  -9   8   1      132.66      105.36     12.45 o 
  -8   8   1     3402.87     3449.76     73.99 o 
  -7   8   1     1247.78     1232.30     34.61 o 
  -6   8   1      984.17     1070.49     27.52 o 
  -5   8   1      306.80      319.33     12.78 o 
  -4   8   1       72.62       51.91      6.84 o 
  -3   8   1      924.49     1020.83     24.21 o 
  -2   8   1    12060.94    13361.42    173.16 o 
  -1   8   1      185.63      214.06      9.18 o 
   0   8   1     3880.14     4313.09     62.53 o 
   1   8   1     2212.11     2453.14     42.30 o 
   2   8   1      183.16      179.82     12.39 o 
   3   8   1     2054.27     2035.54     45.71 o 
   4   8   1     1483.96     1525.88     41.33 o 
   5   8   1      120.44      131.79     14.80 o 
   6   8   1     2895.84     2836.14     74.01 o 
   7   8   1      760.59      747.80     37.22 o 
   8   8   1       16.81       25.81     13.74 o 
   9   8   1        2.05       21.01     14.26 o 
  10   8   1       72.00       90.10     19.91 o 
 -15   9   1      127.17      176.92     30.66 o 
 -14   9   1      365.90      490.07     54.88 o 
 -13   9   1      146.70      157.68     19.07 o 
 -12   9   1      171.66      188.53     19.15 o 
 -11   9   1     1855.35     1908.02     65.75 o 
 -10   9   1       37.21       31.31      9.88 o 
  -9   9   1       75.88       74.91     17.29 o 
  -8   9   1      270.99      249.93     20.41 o 
  -7   9   1       35.37       30.10      8.94 o 
  -6   9   1     3590.49     3579.76     69.60 o 
  -5   9   1     4320.31     4626.00     77.06 o 
  -4   9   1      110.22       93.56      8.81 o 
  -3   9   1      425.66      437.14     16.03 o 
  -2   9   1      862.07      826.15     23.56 o 
  -1   9   1      177.33      175.75      8.96 o 
   0   9   1     3661.69     4024.79     63.77 o 
   1   9   1      987.59     1139.01     28.27 o 
   2   9   1      620.81      671.73     25.99 o 
   3   9   1     1305.37     1303.55     41.47 o 
   4   9   1       37.04       31.32     14.59 o 
   5   9   1      270.49      271.67     20.91 o 
   6   9   1     1265.71     1361.30     90.68 o 
   7   9   1      182.82      158.27     20.78 o 
   8   9   1      497.76      458.61     32.17 o 
   9   9   1       77.80       79.23     19.79 o 
 -15  10   1       71.49       52.64     23.47 o 
 -14  10   1      103.93       79.99     36.75 o 
 -13  10   1       21.37       18.20     13.01 o 
 -12  10   1      757.30      813.41     46.13 o 
 -11  10   1      806.90      792.30     38.41 o 
 -10  10   1       32.71       19.65      9.81 o 
  -9  10   1      864.05      801.49     35.99 o 
  -8  10   1      727.17      760.51     29.79 o 
  -7  10   1      213.47      238.51     18.01 o 
  -6  10   1     2628.95     2597.73     53.89 o 
  -5  10   1     1437.84     1414.04     35.05 o 
  -4  10   1     1205.34     1313.89     30.62 o 
  -3  10   1     3335.07     3674.82     64.83 o 
  -2  10   1     1282.04     1260.81     29.58 o 
  -1  10   1       96.95      103.09      8.57 o 
   0  10   1      513.49      564.94     23.78 o 
   1  10   1        0.86        6.26      5.81 o 
   2  10   1     2385.32     2544.90     65.71 o 
   3  10   1     2587.83     2615.87     73.29 o 
   4  10   1       25.31        9.23     10.57 o 
   5  10   1      637.47      622.14     33.52 o 
   6  10   1       80.77       44.10     20.58 o 
   7  10   1       26.02       17.91     14.13 o 
   8  10   1      490.88      507.59     50.32 o 
 -15  11   1      645.19      911.41    164.66 o 
 -14  11   1      309.06      338.03    108.30 o 
 -13  11   1        0.05       -4.08     22.47 o 
 -12  11   1        1.14        2.64     10.62 o 
 -11  11   1       38.99       36.42     12.91 o 
 -10  11   1      416.67      352.90     34.75 o 
  -9  11   1     2176.97     2236.38     59.20 o 
  -8  11   1      424.05      454.67     29.99 o 
  -7  11   1      814.50      807.67     31.59 o 
  -6  11   1      395.63      393.00     18.85 o 
  -5  11   1        5.12        5.81      6.70 o 
  -4  11   1      803.92      806.99     25.49 o 
  -3  11   1     2675.20     2869.57     62.15 o 
  -2  11   1      284.37      309.28     16.15 o 
  -1  11   1     3496.08     3807.64     99.69 o 
   0  11   1      618.21      724.28     25.85 o 
   1  11   1      163.58      193.21     18.94 o 
   2  11   1      790.12      815.79     35.66 o 
   3  11   1      750.34      754.71     36.31 o 
   4  11   1      458.35      459.32     30.00 o 
   5  11   1      845.75      787.03     39.04 o 
   6  11   1      168.49      127.79     20.32 o 
   7  11   1       24.86       18.83     14.85 o 
 -14  12   1        1.37        4.80     19.23 o 
 -13  12   1      342.34      351.63     43.78 o 
 -12  12   1      462.35      530.35     38.26 o 
 -11  12   1       44.37       45.01     15.79 o 
 -10  12   1        2.96        8.91     11.98 o 
  -9  12   1       39.04       19.37     10.78 o 
  -8  12   1      287.89      238.83     30.28 o 
  -7  12   1     3280.45     3260.94     80.14 o 
  -6  12   1     1113.90     1083.88     34.97 o 
  -5  12   1       57.51       62.64     10.53 o 
  -4  12   1       64.22       77.78     15.23 o 
  -3  12   1      135.86      124.15     11.90 o 
  -2  12   1      575.69      577.57     26.95 o 
  -1  12   1     2509.23     2708.86     68.34 o 
   0  12   1       12.76        7.01     11.21 o 
   1  12   1     1033.19     1042.06     46.76 o 
   2  12   1      425.35      418.71     31.35 o 
   3  12   1        9.65        3.63     13.51 o 
   4  12   1       40.40       43.25     16.96 o 
   5  12   1      777.46      798.93     63.74 o 
   6  12   1       23.42       14.79     20.73 o 
 -13  13   1      349.67      232.46     37.97 o 
 -12  13   1      247.97      300.24     31.87 o 
 -11  13   1      147.01      137.85     23.66 o 
 -10  13   1     1171.31     1153.95     69.53 o 
  -9  13   1      144.04      160.53     23.27 o 
  -8  13   1      361.45      349.53     28.55 o 
  -7  13   1      333.68      310.72     20.48 o 
  -6  13   1       42.05       44.97     13.97 o 
  -5  13   1     1704.92     1807.10     44.58 o 
  -4  13   1     1117.86     1086.56     60.64 o 
  -3  13   1      111.59       97.70     18.77 o 
  -2  13   1       31.76       32.89     11.58 o 
  -1  13   1       55.07       68.82     13.49 o 
   0  13   1       91.56      102.87     23.77 o 
   1  13   1     1422.94     1516.26    105.07 o 
   2  13   1      517.75      536.75     35.66 o 
   3  13   1      174.07      198.08     54.94 o 
   4  13   1       77.70       31.71     18.25 o 
 -13  14   1       44.34       15.45     32.81 o 
 -12  14   1       93.86       83.05     21.64 o 
 -11  14   1      358.74      348.70     68.98 o 
 -10  14   1      632.67      590.52     41.80 o 
  -9  14   1       12.96       -2.58     13.72 o 
  -8  14   1      160.07      146.87     17.30 o 
  -7  14   1       44.98       35.94     13.09 o 
  -6  14   1        0.86       -5.07      9.25 o 
  -5  14   1      671.99      644.47     34.80 o 
  -4  14   1      358.55      364.79     30.09 o 
  -3  14   1      120.71       96.20     23.58 o 
  -2  14   1     1252.13     1313.69     47.86 o 
  -1  14   1       26.24       15.88     17.95 o 
   0  14   1        8.21       22.23     31.48 o 
   1  14   1      271.16      342.43     38.67 o 
   2  14   1       39.66        3.62     25.83 o 
 -11  15   1        6.07       11.63     17.56 o 
 -10  15   1       85.90       54.75     20.53 o 
  -9  15   1      461.99      432.25     50.72 o 
  -8  15   1     1691.25     1579.73     51.45 o 
  -7  15   1      130.51      141.25     28.16 o 
  -6  15   1      262.69      228.80     20.63 o 
  -5  15   1        7.70        9.09     11.02 o 
  -4  15   1        1.52       10.49     11.18 o 
  -3  15   1      723.92      696.39     76.77 o 
  -2  15   1      454.21      451.05     56.24 o 
  -1  15   1       28.31       33.08     18.82 o 
   0  15   1      350.39      304.97     58.84 o 
  -9  16   1       93.87       64.37     16.79 o 
  -8  16   1      368.82      320.43     25.50 o 
  -7  16   1       68.06       43.97     14.05 o 
  -6  16   1      486.93      485.37     28.54 o 
  -5  16   1      340.53      295.53     32.30 o 
  -4  16   1        8.30       18.17     13.76 o 
  -3  16   1       22.20       24.35     14.64 o 
   2 -16   2       14.44       22.86     20.87 o 
   3 -16   2      543.13      579.24     41.19 o 
   4 -16   2      535.35      518.51     32.28 o 
   5 -16   2       43.29       16.32     11.96 o 
   6 -16   2       17.24       26.04     12.73 o 
   7 -16   2       52.28       46.63     14.58 o 
   8 -16   2      184.48      149.80     19.41 o 
   9 -16   2      442.13      346.33     27.23 o 
  -1 -15   2       27.73       27.82     37.46 o 
   0 -15   2      384.80      363.18     62.87 o 
   1 -15   2      168.98      210.75     59.14 o 
   2 -15   2      231.16      244.64     34.93 o 
   3 -15   2       68.07       63.04     19.67 o 
   4 -15   2       32.45       11.35     10.36 o 
   5 -15   2       97.15       96.48     18.05 o 
   6 -15   2      841.96      762.42     34.03 o 
   7 -15   2      511.25      467.77     25.92 o 
   8 -15   2       42.14       43.02     13.41 o 
   9 -15   2       31.72       33.24     13.52 o 
  10 -15   2       85.29       69.15     20.21 o 
  11 -15   2      399.90      389.04     37.53 o 
  -3 -14   2        9.98       11.22     17.85 o 
  -2 -14   2        4.17      -18.36     26.58 o 
  -1 -14   2        3.49       -0.12     17.70 o 
   0 -14   2      662.79      626.32     47.29 o 
   1 -14   2      318.55      323.85     35.59 o 
   2 -14   2       90.82       81.98     14.92 o 
   3 -14   2      711.73      727.63     30.45 o 
   4 -14   2        6.63       16.57     10.15 o 
   5 -14   2       84.15       64.59     14.30 o 
   6 -14   2      510.12      426.58     23.86 o 
   7 -14   2       10.20       19.39     10.50 o 
   8 -14   2      553.63      525.81     36.79 o 
   9 -14   2      181.51      109.00     19.22 o 
  10 -14   2      268.79      278.63     37.68 o 
  11 -14   2      109.62      107.73     27.14 o 
  12 -14   2       58.41       37.17     18.53 o 
  13 -14   2       36.30       38.81     19.80 o 
  -5 -13   2        5.12      -11.79     26.83 o 
  -4 -13   2      210.62      177.35     26.58 o 
  -3 -13   2      872.94      937.56     49.17 o 
  -2 -13   2      155.57      161.02     25.19 o 
  -1 -13   2       64.39       85.59     15.63 o 
   0 -13   2       53.78       37.38     17.80 o 
   1 -13   2        4.90        7.68     10.41 o 
   2 -13   2      813.73      828.30     31.75 o 
   3 -13   2     1267.35     1262.97     40.46 o 
   4 -13   2       56.94       43.00     10.17 o 
   5 -13   2      193.29      141.60     13.75 o 
   6 -13   2      113.82       97.39     12.48 o 
   7 -13   2      554.27      490.23     25.33 o 
   8 -13   2     1010.07      943.28     42.25 o 
   9 -13   2      755.70      714.40     37.72 o 
  10 -13   2       55.04       45.76     14.61 o 
  11 -13   2      276.38      282.65     29.94 o 
  12 -13   2      165.20      159.79     24.25 o 
  13 -13   2       68.27       55.51     17.78 o 
  14 -13   2      125.71      144.55     35.50 o 
  -6 -12   2      175.73      120.29     25.01 o 
  -5 -12   2       16.01        5.41     15.29 o 
  -4 -12   2      195.45      141.25     36.05 o 
  -3 -12   2      870.04      860.21     45.72 o 
  -2 -12   2      152.43      112.08     16.43 o 
  -1 -12   2     1059.59     1147.81     42.53 o 
   0 -12   2      707.47      759.73     35.86 o 
   1 -12   2        1.05        1.34      7.50 o 
   2 -12   2      698.41      716.21     26.04 o 
   3 -12   2      261.50      320.48     18.60 o 
   4 -12   2     1027.01     1004.11     29.74 o 
   5 -12   2     2025.74     2031.59     47.18 o 
   6 -12   2      359.19      334.09     24.32 o 
   7 -12   2        0.62        3.30      7.49 o 
   8 -12   2        5.31        5.72      9.01 o 
   9 -12   2       54.07       34.54     15.32 o 
  10 -12   2      901.32      938.41     80.27 o 
  11 -12   2      741.52      764.10     38.78 o 
  12 -12   2        0.10        3.84     12.69 o 
  13 -12   2      124.70      157.04     24.12 o 
  14 -12   2       67.46       60.11     29.64 o 
  -7 -11   2      408.29      373.76     30.70 o 
  -6 -11   2      438.69      475.50     51.02 o 
  -5 -11   2       16.07       18.28     14.01 o 
  -4 -11   2       65.44       90.76     19.30 o 
  -3 -11   2       11.83        8.36     12.36 o 
  -2 -11   2       77.42       80.94     24.48 o 
  -1 -11   2     1012.78     1020.41     34.63 o 
   0 -11   2      235.24      278.17     21.30 o 
   1 -11   2     1256.32     1384.54     30.91 o 
   2 -11   2      785.45      796.17     24.86 o 
   3 -11   2      160.35      155.03     13.48 o 
   4 -11   2      546.41      567.76     27.94 o 
   5 -11   2     1382.23     1398.19     35.74 o 
   6 -11   2       12.46       11.72      7.29 o 
   7 -11   2     2465.94     2484.14     61.65 o 
   8 -11   2     1492.14     1418.77     43.32 o 
   9 -11   2      217.00      184.81     18.64 o 
  10 -11   2       19.06       22.34     10.18 o 
  11 -11   2       32.30       44.99     13.95 o 
  12 -11   2      498.88      519.16     31.62 o 
  13 -11   2      838.96     1044.77     54.41 o 
  14 -11   2      221.45      216.85     28.56 o 
  15 -11   2        0.19       20.52     17.37 o 
  -8 -10   2       14.06        5.99     14.70 o 
  -7 -10   2      142.39      131.17     20.52 o 
  -6 -10   2       97.25       71.70     18.27 o 
  -5 -10   2      874.66      856.16     39.36 o 
  -4 -10   2     1936.83     2106.10     59.52 o 
  -3 -10   2       44.58       48.13     17.62 o 
  -2 -10   2      310.96      327.55     20.30 o 
  -1 -10   2      410.42      433.12     18.19 o 
   0 -10   2      290.30      312.13     15.25 o 
   1 -10   2     5171.14     5453.42     86.35 o 
   2 -10   2     1147.45     1303.16     30.10 o 
   3 -10   2      967.87      943.82     24.87 o 
   4 -10   2     2030.53     2025.97     41.14 o 
   5 -10   2      304.74      304.24     17.05 o 
   6 -10   2      427.30      441.56     18.61 o 
   7 -10   2     1473.61     1420.32     40.95 o 
   8 -10   2      236.03      226.39     17.72 o 
   9 -10   2     1576.49     1591.98     45.29 o 
  10 -10   2      931.65      883.55     32.61 o 
  11 -10   2       61.69       79.75     14.98 o 
  12 -10   2       39.70       42.75     16.60 o 
  13 -10   2       80.69       79.91     16.01 o 
  14 -10   2        0.45       -1.59     13.19 o 
  15 -10   2      549.30      654.16     49.14 o 
  -9  -9   2       10.27       15.71     15.08 o 
  -8  -9   2      536.44      535.80     40.74 o 
  -7  -9   2      182.56      148.18     20.32 o 
  -6  -9   2        4.97       -3.13      9.69 o 
  -5  -9   2      914.76      946.24     35.29 o 
  -4  -9   2      749.51      749.94     30.35 o 
  -3  -9   2      589.95      593.77     26.05 o 
  -2  -9   2     3585.09     3599.00     75.89 o 
  -1  -9   2      177.53      193.12     10.48 o 
   0  -9   2       20.99       24.75      5.71 o 
   1  -9   2     2413.40     2562.95     41.06 o 
   2  -9   2       54.45       76.32     11.32 o 
   3  -9   2     1976.11     2080.29     40.79 o 
   4  -9   2     7648.18     7865.89    122.05 o 
   5  -9   2      122.92      103.95      8.60 o 
   6  -9   2      776.45      672.29     21.71 o 
   7  -9   2       25.27       19.36      8.05 o 
   8  -9   2       58.57       26.98      8.51 o 
   9  -9   2     3042.44     2915.02     67.33 o 
  10  -9   2     1076.20     1056.41     39.03 o 
  11  -9   2      418.01      441.65     26.10 o 
  12  -9   2     1331.13     1348.15     59.11 o 
  13  -9   2      199.86      232.07     19.04 o 
  14  -9   2      433.96      545.75     49.06 o 
  15  -9   2      477.95      682.28     97.19 o 
 -10  -8   2       36.66       23.99     21.79 o 
  -9  -8   2      279.27      324.74     31.85 o 
  -8  -8   2     1770.79     1862.24     63.02 o 
  -7  -8   2      223.86      245.89     20.28 o 
  -6  -8   2      282.49      322.10     29.85 o 
  -5  -8   2      618.48      624.63     41.12 o 
  -4  -8   2       19.52       12.52      7.32 o 
  -3  -8   2     3564.23     3368.07     65.74 o 
  -2  -8   2     1586.37     1649.57     37.85 o 
  -1  -8   2      873.94      859.47     18.76 o 
   0  -8   2     3494.91     3817.31     53.42 o 
   1  -8   2     3954.88     4245.63     60.87 o 
   2  -8   2      505.90      465.80     12.89 o 
   3  -8   2      895.68     1024.19     22.62 o 
   4  -8   2     1347.58     1387.38     28.95 o 
   5  -8   2     1876.05     1879.68     35.76 o 
   6  -8   2     4143.83     4096.55     75.26 o 
   7  -8   2      422.15      385.89     18.88 o 
   8  -8   2      615.45      548.70     22.57 o 
   9  -8   2      166.65      143.74     11.90 o 
  10  -8   2       91.52       81.86     11.04 o 
  11  -8   2      977.90      979.52     32.01 o 
  12  -8   2      912.70      939.12     32.16 o 
  13  -8   2       39.20       30.73      9.89 o 
  14  -8   2       63.87       85.20     17.71 o 
  15  -8   2       19.81       30.77     17.45 o 
  16  -8   2       56.50      119.73     90.82 o 
 -11  -7   2      304.34      371.90     99.79 o 
 -10  -7   2       74.24       31.36     21.79 o 
  -9  -7   2        4.12        0.05     16.36 o 
  -8  -7   2       58.02       61.88     12.66 o 
  -7  -7   2        7.37        1.44      8.36 o 
  -6  -7   2     2705.35     2675.12     76.23 o 
  -5  -7   2      996.70     1008.72     30.62 o 
  -4  -7   2       80.41       75.44     11.71 o 
  -3  -7   2      953.29      954.52     33.22 o 
  -2  -7   2        0.29        5.14      3.74 o 
  -1  -7   2     1335.40     1397.92     23.72 o 
   0  -7   2    13176.36    14347.00    162.09 o 
   1  -7   2     4984.07     5318.74     66.87 o 
   2  -7   2     3971.71     4342.30     55.56 o 
   3  -7   2     1794.65     1820.81     29.07 o 
   4  -7   2       54.42       54.53      6.15 o 
   5  -7   2     1041.44     1002.99     23.00 o 
   6  -7   2    11166.62    10970.99    179.35 o 
   7  -7   2      295.50      282.71     16.21 o 
   8  -7   2     4340.46     4221.47     77.40 o 
   9  -7   2     2654.01     2400.45     48.15 o 
  10  -7   2        0.21        3.62      6.36 o 
  11  -7   2       65.34       58.52      9.80 o 
  12  -7   2       85.00       82.41     11.80 o 
  13  -7   2      532.14      686.71     32.00 o 
  14  -7   2     1164.73     1305.34     54.25 o 
  15  -7   2      100.93      112.22     19.43 o 
  16  -7   2       22.76       33.52     21.72 o 
 -12  -6   2       29.06       28.90     33.06 o 
 -11  -6   2      468.67      502.83     72.67 o 
 -10  -6   2      380.41      360.97     40.03 o 
  -9  -6   2      805.53      809.45     43.79 o 
  -8  -6   2       97.03       67.38     19.66 o 
  -7  -6   2       16.33       -7.37      8.69 o 
  -6  -6   2      766.15      728.26     43.49 o 
  -5  -6   2       21.30       31.14      6.76 o 
  -4  -6   2     4323.08     4377.52     78.15 o 
  -3  -6   2     6285.42     6399.65     93.99 o 
  -2  -6   2      215.03      184.67      9.10 o 
  -1  -6   2      503.09      484.56     10.65 o 
   0  -6   2     1290.19     1371.88     20.99 o 
   1  -6   2       88.70       61.30      4.89 o 
   2  -6   2    15977.13    17399.17    192.33 o 
   3  -6   2     6753.12     6997.38     85.70 o 
   4  -6   2     1453.87     1525.79     23.85 o 
   5  -6   2     2055.54     1985.27     33.96 o 
   6  -6   2     1075.27     1095.70     23.57 o 
   7  -6   2      332.94      317.23     12.04 o 
   8  -6   2     5244.14     4964.84     85.38 o 
   9  -6   2     1042.89      885.86     21.41 o 
  10  -6   2     1784.56     1702.61     39.34 o 
  11  -6   2     1115.08     1130.35     33.45 o 
  12  -6   2       51.27       53.27     10.32 o 
  13  -6   2      345.13      339.31     22.46 o 
  14  -6   2      468.51      603.67     34.88 o 
  15  -6   2        2.78        7.52     12.81 o 
  16  -6   2      433.38      652.49     68.52 o 
 -12  -5   2       79.83       21.59     30.15 o 
 -11  -5   2       22.05        4.25     16.02 o 
 -10  -5   2      479.33      503.74     41.17 o 
  -9  -5   2     1729.21     1796.76     65.53 o 
  -8  -5   2        1.93       -4.92      8.13 o 
  -7  -5   2     1494.03     1444.94     56.54 o 
  -6  -5   2       61.48       49.95      8.76 o 
  -5  -5   2        5.91       -3.33      4.17 o 
  -4  -5   2     2819.83     2777.70     48.54 o 
  -3  -5   2     2243.71     2378.07     42.74 o 
  -2  -5   2     1412.01     1569.79     25.47 o 
  -1  -5   2    17047.47    18186.57    212.62 o 
   0  -5   2        3.87       13.15      3.31 o 
   1  -5   2        2.00        4.32      2.30 o 
   2  -5   2     5521.08     6329.59     74.07 o 
   3  -5   2     2110.97     2254.81     34.57 o 
   4  -5   2    22791.69    23237.49    268.43 o 
   5  -5   2    13732.73    13407.69    184.22 o 
   6  -5   2       80.23       67.01      5.19 o 
   7  -5   2     2063.95     1865.58     36.64 o 
   8  -5   2      623.39      571.20     15.28 o 
   9  -5   2      627.18      566.64     27.64 o 
  10  -5   2     3729.18     3587.80     73.50 o 
  11  -5   2      878.72      873.35     28.35 o 
  12  -5   2      172.69      165.27     16.11 o 
  13  -5   2      249.47      251.58     24.61 o 
  14  -5   2       35.49       43.10     14.02 o 
  15  -5   2        6.85       23.60     13.64 o 
 -13  -4   2      484.18      599.99     86.79 o 
 -12  -4   2      250.08      266.86     60.05 o 
 -11  -4   2        2.55       20.67     17.18 o 
 -10  -4   2        5.72       14.63     11.72 o 
  -9  -4   2      325.13      314.19     25.33 o 
  -8  -4   2      458.42      456.86     28.23 o 
  -7  -4   2     2309.32     2378.24     61.34 o 
  -6  -4   2      975.14      952.13     26.93 o 
  -5  -4   2     1554.34     1497.81     30.96 o 
  -4  -4   2     1123.47     1169.97     22.53 o 
  -3  -4   2      624.41      751.54     15.46 o 
  -2  -4   2     8667.64     9315.87    124.17 o 
  -1  -4   2    26314.22    29002.88    369.05 o 
   0  -4   2      302.78      362.91      8.19 o 
   1  -4   2    10096.72    10772.50    125.74 o 
   2  -4   2     4466.83     4807.89     62.93 o 
   3  -4   2     2260.67     2572.98     33.41 o 
   4  -4   2     8593.29     8782.52    114.98 o 
   5  -4   2     2808.33     2502.33     38.72 o 
   6  -4   2     2570.41     2361.66     39.51 o 
   7  -4   2     8719.20     8205.27    123.62 o 
   8  -4   2      598.61      554.57     20.24 o 
   9  -4   2       61.02       78.20      7.46 o 
  10  -4   2       44.01       29.09      8.21 o 
  11  -4   2        9.12        0.67      7.51 o 
  12  -4   2      796.40      801.98     36.14 o 
  13  -4   2     1497.80     1697.15     59.51 o 
  14  -4   2       39.81       24.01     14.86 o 
  15  -4   2      121.60      150.53     36.75 o 
  16  -4   2        9.22       12.10     21.49 o 
 -14  -3   2        0.16        8.97     35.13 o 
 -13  -3   2      193.03      257.06     58.55 o 
 -12  -3   2       84.40       82.91     22.53 o 
 -11  -3   2      713.77      798.21     50.80 o 
 -10  -3   2     1306.86     1369.17     52.88 o 
  -9  -3   2       25.95       26.92      9.95 o 
  -8  -3   2        5.47       13.98      7.04 o 
  -7  -3   2      247.47      286.84     17.14 o 
  -6  -3   2      120.17       98.27      7.39 o 
  -5  -3   2    10445.98    10170.02    156.85 o 
  -4  -3   2     6928.45     6999.71    118.16 o 
  -3  -3   2     3315.18     3546.61     54.83 o 
  -2  -3   2       97.13      167.93      7.89 o 
  -1  -3   2     1845.79     2059.14     26.95 o 
   0  -3   2     1498.58     1640.24     22.03 o 
   1  -3   2    50991.10    52564.91    678.60 o 
   2  -3   2     1026.79     1036.77     15.60 o 
   3  -3   2     6864.00     7043.26     83.45 o 
   4  -3   2     2259.49     2108.22     34.61 o 
   5  -3   2      645.87      677.40     16.49 o 
   6  -3   2     3769.27     3536.59     60.45 o 
   7  -3   2     6536.05     6311.25     90.30 o 
   8  -3   2       17.72       23.36      4.94 o 
   9  -3   2     2658.12     2625.27     54.44 o 
  10  -3   2     1503.68     1484.32     36.14 o 
  11  -3   2       26.90       15.21      7.12 o 
  12  -3   2       97.48       60.74     18.57 o 
  13  -3   2      743.92      857.02     51.24 o 
  14  -3   2      331.29      432.57     36.67 o 
  15  -3   2      267.08      296.51     49.42 o 
 -14  -2   2       60.02       39.78     35.38 o 
 -13  -2   2        0.88       18.02     26.74 o 
 -12  -2   2       10.89       20.42     16.63 o 
 -11  -2   2     1175.15     1277.10     63.07 o 
 -10  -2   2     1549.73     1641.65     75.48 o 
  -9  -2   2       69.92       85.47     13.69 o 
  -8  -2   2     3904.08     3745.12    100.86 o 
  -7  -2   2       94.02       90.79     14.63 o 
  -6  -2   2      858.03      759.45     22.18 o 
  -5  -2   2     4350.98     4190.37     67.99 o 
  -4  -2   2      180.30      129.13      6.17 o 
  -3  -2   2    25683.22    26381.29    365.99 o 
  -2  -2   2    20509.03    20738.14    288.20 o 
  -1  -2   2      489.29      530.78     14.93 o 
   0  -2   2     2652.94     2891.47     40.41 o 
   1  -2   2     4226.12     4394.37     56.43 o 
   2  -2   2     8158.77     8549.43    105.05 o 
   3  -2   2    25854.14    25436.87    348.47 o 
   4  -2   2    12670.50    12051.37    231.38 o 
   5  -2   2     3369.56     3401.89     57.42 o 
   6  -2   2     1339.73     1205.94     30.07 o 
   7  -2   2       68.85       68.53      6.50 o 
   8  -2   2      110.97      116.89     11.77 o 
   9  -2   2     6276.68     5958.21    111.54 o 
  10  -2   2      917.10      888.09     26.18 o 
  11  -2   2      757.23      793.34     30.54 o 
  12  -2   2      244.09      226.97     18.59 o 
  13  -2   2        2.04        7.19     11.17 o 
  14  -2   2       37.11       45.35     18.35 o 
  15  -2   2      155.31      193.60     41.69 o 
 -14  -1   2      599.52      738.28     89.12 o 
 -13  -1   2      205.94      174.50     46.26 o 
 -12  -1   2       21.29       17.15     15.24 o 
 -11  -1   2        0.66       -0.41      9.14 o 
 -10  -1   2      275.34      296.39     31.66 o 
  -9  -1   2      745.06      721.77     31.46 o 
  -8  -1   2     2949.60     3010.71     62.44 o 
  -7  -1   2      350.19      342.44     11.03 o 
  -6  -1   2     3094.78     2988.60     64.47 o 
  -5  -1   2      424.87      394.88     12.00 o 
  -4  -1   2      141.47      151.06      9.33 o 
  -3  -1   2     7944.93     7921.83    111.41 o 
  -2  -1   2    19553.37    19463.98    291.55 o 
  -1  -1   2     6162.45     6114.91    104.66 o 
   0  -1   2    13501.43    13738.70    170.58 o 
   1  -1   2      368.58      386.74      6.62 o 
   2  -1   2     2239.45     2312.04     47.55 o 
   3  -1   2    12681.04    12563.38    199.33 o 
   4  -1   2     1874.43     1872.59     32.65 o 
   5  -1   2    10347.66     9987.18    148.10 o 
   6  -1   2    12029.48    11685.39    173.53 o 
   7  -1   2      489.97      489.79     13.53 o 
   8  -1   2       18.84       22.39      6.56 o 
   9  -1   2      210.51      180.05     11.85 o 
  10  -1   2       38.26       22.83      7.53 o 
  11  -1   2     2605.50     2759.94     74.83 o 
  12  -1   2      922.79     1042.67     38.17 o 
  13  -1   2        2.29        0.71     11.06 o 
  14  -1   2      114.77      120.13     27.28 o 
  15  -1   2       14.78       20.34     22.63 o 
 -15   0   2       84.06      196.93     53.07 o 
 -14   0   2      291.96      321.09     58.14 o 
 -13   0   2        5.01      -13.21     21.76 o 
 -12   0   2     1503.51     1760.35     76.49 o 
 -11   0   2     1553.23     1546.67     54.20 o 
 -10   0   2       96.96      106.39     14.16 o 
  -9   0   2       69.28       90.36      9.44 o 
  -8   0   2        4.37        5.90      3.73 o 
  -7   0   2      750.90      756.78     14.50 o 
  -6   0   2    14582.96    14221.79    197.96 o 
  -5   0   2     4215.80     4124.24     65.49 o 
  -4   0   2     3074.17     2970.15     46.98 o 
  -3   0   2     2200.02     2103.74     57.74 o 
  -2   0   2       87.45       69.94      3.06 o 
  -1   0   2     1909.69     2025.24     29.41 o 
   0   0   2     4684.28     4915.74     65.16 o 
   1   0   2     3081.56     3207.89     53.10 o 
   2   0   2    39340.61    38621.37    498.27 o 
   3   0   2     2802.18     2801.19     38.73 o 
   4   0   2      228.11      298.96      7.22 o 
   5   0   2     1716.80     1623.74     26.86 o 
   6   0   2     4966.15     4794.56     70.87 o 
   7   0   2      200.97      203.68     13.20 o 
   8   0   2     7010.29     6676.08    124.06 o 
   9   0   2      472.33      453.98     20.22 o 
  10   0   2       23.15       32.50      8.83 o 
  11   0   2      395.04      419.03     23.73 o 
  12   0   2       43.62       58.38     15.13 o 
  13   0   2      315.41      350.24     53.49 o 
  14   0   2      403.35      471.96     44.81 o 
  15   0   2       18.37       32.05     24.41 o 
 -15   1   2      191.55      263.70     55.23 o 
 -14   1   2       36.60       23.01     26.83 o 
 -13   1   2       46.95       62.96     30.81 o 
 -12   1   2     1001.23     1223.76    138.41 o 
 -11   1   2      513.79      517.88     27.56 o 
 -10   1   2      897.55      943.14     36.52 o 
  -9   1   2     3039.12     2984.53     51.41 o 
  -8   1   2        0.83        8.02      3.68 o 
  -7   1   2      126.51      134.32      8.18 o 
  -6   1   2     4706.22     4539.11     66.63 o 
  -5   1   2     1333.39     1403.75     32.12 o 
  -4   1   2    14922.57    13684.71    270.68 o 
  -3   1   2    12795.50    12455.08    398.25 o 
  -2   1   2      257.30      304.85      6.13 o 
  -1   1   2     4189.28     4632.29     75.16 o 
   0   1   2     1587.27     1723.94     32.62 o 
   1   1   2     3503.81     3533.62     54.69 o 
   2   1   2    27825.88    28166.20    363.57 o 
   3   1   2    10528.36    10793.08    141.12 o 
   4   1   2     3841.01     3703.51     54.51 o 
   5   1   2     4464.41     4403.95     61.28 o 
   6   1   2        0.00        2.76      3.19 o 
   7   1   2     2302.75     2222.27     43.96 o 
   8   1   2     5088.62     4765.39     93.19 o 
   9   1   2        4.08       -1.79      8.15 o 
  10   1   2     1601.24     1676.70     58.61 o 
  11   1   2      715.33      771.72     38.86 o 
  12   1   2        3.96        0.32     14.01 o 
  13   1   2       91.44       52.97     22.18 o 
  14   1   2       31.90       62.37     24.14 o 
 -15   2   2      311.83      345.51     57.72 o 
 -14   2   2       92.57      164.28     42.52 o 
 -13   2   2      407.16      553.98     63.54 o 
 -12   2   2        3.13       -9.43     14.87 o 
 -11   2   2      123.04      122.76     19.18 o 
 -10   2   2     2049.34     2052.22     46.46 o 
  -9   2   2     2478.64     2575.53     46.18 o 
  -8   2   2      387.97      400.21     12.85 o 
  -7   2   2     7119.20     6872.31    105.37 o 
  -6   2   2     1622.33     1506.05     32.47 o 
  -5   2   2      221.13      220.53     11.80 o 
  -4   2   2     9968.56     9626.87    348.83 o 
  -3   2   2     3056.40     3110.11     57.37 o 
  -2   2   2     8844.31     9460.56    151.32 o 
  -1   2   2    22101.20    25040.68    434.06 o 
   0   2   2       43.60       59.32      4.26 o 
   1   2   2      606.55      707.73     16.19 o 
   2   2   2     3689.36     3818.48     56.71 o 
   3   2   2      482.14      548.83     12.31 o 
   4   2   2    11050.39    10920.96    166.59 o 
   5   2   2     7019.15     6592.53     96.66 o 
   6   2   2     1605.18     1515.76     29.63 o 
   7   2   2        3.23        2.31      5.54 o 
   8   2   2       52.07       56.85     10.04 o 
   9   2   2      383.51      399.66     26.69 o 
  10   2   2     1761.01     1755.13     62.33 o 
  11   2   2      464.10      470.26     32.83 o 
  12   2   2      182.29      195.97     30.96 o 
  13   2   2      112.21      158.49     36.13 o 
  14   2   2       88.13       89.29     28.06 o 
 -14   3   2      357.34      367.36     54.15 o 
 -13   3   2      822.77      855.39     73.75 o 
 -12   3   2      574.65      623.07     51.62 o 
 -11   3   2        4.76        6.42      6.95 o 
 -10   3   2      167.97      150.04     10.42 o 
  -9   3   2       67.00       80.88      8.79 o 
  -8   3   2     3039.92     2909.06     59.70 o 
  -7   3   2    12308.19    11464.54    226.22 o 
  -6   3   2     1692.44     1689.55     44.68 o 
  -5   3   2     1579.93     1367.33     22.93 o 
  -4   3   2     1124.31     1092.04     26.04 o 
  -3   3   2       75.21       62.22      3.63 o 
  -2   3   2     8137.06     8876.75    132.03 o 
  -1   3   2     3770.48     4176.97     65.18 o 
   0   3   2     1970.84     2230.70     32.08 o 
   1   3   2    26383.99    28725.62    357.27 o 
   2   3   2     3024.91     3201.10     46.22 o 
   3   3   2      656.97      757.71     15.03 o 
   4   3   2     2970.43     2904.63     43.07 o 
   5   3   2      393.99      382.15     10.87 o 
   6   3   2     1968.32     1937.97     55.45 o 
   7   3   2     3523.94     3485.44     82.73 o 
   8   3   2      238.20      232.46     20.70 o 
   9   3   2      119.61      103.53     30.80 o 
  10   3   2       87.10      108.76     25.46 o 
  11   3   2        5.61       13.66     14.82 o 
  12   3   2      216.29      235.52     35.38 o 
  13   3   2      302.86      321.64     40.61 o 
 -12   4   2      349.35      332.23     26.25 o 
 -11   4   2     1797.90     1865.94     48.64 o 
 -10   4   2     3142.16     2956.70     62.39 o 
  -9   4   2       57.48       57.51      7.20 o 
  -8   4   2       92.09       97.45      7.26 o 
  -7   4   2     2242.27     2146.10     38.15 o 
  -6   4   2      963.18      882.56     15.95 o 
  -5   4   2    17101.97    17439.79    249.91 o 
  -4   4   2     6209.26     6507.38     97.79 o 
  -3   4   2     1638.02     1710.77     26.27 o 
  -2   4   2     4640.89     5430.62     79.30 o 
  -1   4   2      327.61      322.64      8.35 o 
   0   4   2     3060.17     3366.75     47.28 o 
   1   4   2    15559.16    17139.67    207.94 o 
   2   4   2     1087.67     1193.50     26.97 o 
   3   4   2     3536.69     3668.57     56.94 o 
   4   4   2      842.52      872.95     18.31 o 
   5   4   2       17.33       13.05      4.39 o 
   6   4   2      937.10      883.74     39.51 o 
   7   4   2     2703.97     2431.04     55.89 o 
   8   4   2      164.40      170.82     19.93 o 
   9   4   2     2085.42     1959.09    129.00 o 
  10   4   2      522.15      552.53     63.21 o 
  11   4   2      102.91       68.27     23.46 o 
  12   4   2       32.56       33.45     22.72 o 
  13   4   2       12.50       15.75     23.25 o 
 -12   5   2       32.09       35.41      8.67 o 
 -11   5   2     2461.49     2541.77     51.46 o 
 -10   5   2      875.60      894.69     31.79 o 
  -9   5   2     2587.17     2352.01     42.89 o 
  -8   5   2     4198.69     4309.77     70.39 o 
  -7   5   2      263.45      269.51      8.53 o 
  -6   5   2        2.02        2.80      3.39 o 
  -5   5   2     4135.32     4264.24     67.99 o 
  -4   5   2      402.31      436.41     12.11 o 
  -3   5   2     6376.60     6484.56     78.45 o 
  -2   5   2     8486.37     9100.65    127.14 o 
  -1   5   2      375.37      439.94     10.85 o 
   0   5   2      259.91      317.98     17.46 o 
   1   5   2      329.70      325.24      9.59 o 
   2   5   2       41.67       48.71      4.54 o 
   3   5   2     9058.46     9431.95    135.27 o 
   4   5   2     1977.73     1998.84     68.90 o 
   5   5   2      783.27      824.32     26.13 o 
   6   5   2      436.05      438.69     17.32 o 
   7   5   2        2.42        2.61      7.71 o 
   8   5   2      401.23      409.58     30.31 o 
   9   5   2     1099.55     1045.98     54.81 o 
  10   5   2      217.81      199.75     32.63 o 
  11   5   2      488.76      470.99     47.47 o 
  12   5   2      220.86      213.85     39.00 o 
 -13   6   2      167.66      245.83     23.44 o 
 -12   6   2      162.97      152.50     23.95 o 
 -11   6   2       73.73       68.13      9.92 o 
 -10   6   2      186.51      157.46     12.42 o 
  -9   6   2     5176.50     5064.94     96.99 o 
  -8   6   2     5811.67     5851.19    105.38 o 
  -7   6   2       43.31       38.58      7.23 o 
  -6   6   2     5085.03     5141.44     88.53 o 
  -5   6   2      762.32      844.21     16.92 o 
  -4   6   2       28.79       26.27      3.66 o 
  -3   6   2     3491.63     3685.85     48.43 o 
  -2   6   2     3546.08     3901.35     53.76 o 
  -1   6   2     3627.22     3970.88     49.51 o 
   0   6   2     8929.03     9934.28    125.47 o 
   1   6   2      380.31      418.44     12.23 o 
   2   6   2      138.76      136.72      7.64 o 
   3   6   2     1369.63     1478.97     34.37 o 
   4   6   2        0.59       -0.10      5.19 o 
   5   6   2     2612.72     2634.79     53.92 o 
   6   6   2     3041.61     2995.83     66.26 o 
   7   6   2       10.62       19.15      9.12 o 
   8   6   2       45.72       56.62     19.40 o 
   9   6   2       55.06       52.74     20.70 o 
  10   6   2      176.16      203.74     60.05 o 
  11   6   2      411.31      475.21     49.35 o 
 -14   7   2      116.80      140.20     34.05 o 
 -13   7   2      283.45      268.45     25.65 o 
 -12   7   2     1230.96     1256.25     40.37 o 
 -11   7   2      803.15      854.64     28.17 o 
 -10   7   2      260.98      233.13     15.32 o 
  -9   7   2      106.93      111.30     11.47 o 
  -8   7   2      362.93      382.08     25.50 o 
  -7   7   2     1391.67     1381.66     35.91 o 
  -6   7   2     4923.85     4896.90    107.01 o 
  -5   7   2     2690.72     2818.16     50.18 o 
  -4   7   2     2080.37     2192.30     37.84 o 
  -3   7   2      940.50     1100.86     23.19 o 
  -2   7   2        4.54        9.98      3.38 o 
  -1   7   2     4104.80     4522.95     63.82 o 
   0   7   2     7759.92     8488.17    113.11 o 
   1   7   2     1145.96     1212.75     26.18 o 
   2   7   2     1731.35     1800.57     33.29 o 
   3   7   2     1052.52      967.24     35.00 o 
   4   7   2      242.40      204.45     13.60 o 
   5   7   2      761.47      758.87     35.09 o 
   6   7   2      198.97      184.66     17.85 o 
   7   7   2      337.06      333.05     22.63 o 
   8   7   2     1687.12     1870.27     63.03 o 
   9   7   2      153.70      137.86     20.47 o 
  10   7   2       77.76       74.61     25.96 o 
  11   7   2       41.30       22.18     31.31 o 
 -14   8   2       78.53       93.04     19.95 o 
 -13   8   2      167.99      203.54     32.37 o 
 -12   8   2     1156.26     1229.22     42.41 o 
 -11   8   2       29.73       34.87     10.77 o 
 -10   8   2     2705.53     2566.82     67.21 o 
  -9   8   2     3458.53     3495.10     75.68 o 
  -8   8   2      158.73      188.48     14.72 o 
  -7   8   2       14.74        8.89      6.34 o 
  -6   8   2     1167.08     1083.17     27.88 o 
  -5   8   2      244.13      195.88     10.67 o 
  -4   8   2     9375.28     9918.21    149.82 o 
  -3   8   2     3468.61     3648.56     58.06 o 
  -2   8   2        1.16       12.47      4.80 o 
  -1   8   2     2460.16     2692.69     42.07 o 
   0   8   2      610.81      640.59     16.67 o 
   1   8   2     1114.82     1274.59     43.63 o 
   2   8   2     6217.34     6603.82    126.47 o 
   3   8   2      377.09      314.82     18.00 o 
   4   8   2      684.95      675.96     36.61 o 
   5   8   2      483.83      454.30     24.79 o 
   6   8   2        5.36        1.83     17.41 o 
   7   8   2      200.42      181.15     20.84 o 
   8   8   2      717.80      682.41     73.32 o 
   9   8   2       55.18       46.69     16.52 o 
  10   8   2      407.19      414.32    115.59 o 
 -15   9   2      309.12      350.74     56.64 o 
 -14   9   2        1.87       -4.31     14.94 o 
 -13   9   2      118.91       97.48     20.40 o 
 -12   9   2        1.10        5.83     10.27 o 
 -11   9   2       69.24       38.51     11.74 o 
 -10   9   2     1153.98     1175.86     36.96 o 
  -9   9   2     1309.94     1390.88     40.29 o 
  -8   9   2      386.70      338.76     19.74 o 
  -7   9   2     2398.40     2493.88     59.20 o 
  -6   9   2      516.82      528.89     20.30 o 
  -5   9   2       19.93       21.01      6.19 o 
  -4   9   2     1749.62     1752.52     36.20 o 
  -3   9   2     1153.94     1209.47     29.01 o 
  -2   9   2     4847.31     5190.70     91.70 o 
  -1   9   2     6979.08     7562.86    108.66 o 
   0   9   2       64.75       69.60      7.43 o 
   1   9   2        1.16        3.54      5.32 o 
   2   9   2      383.52      413.29     20.60 o 
   3   9   2       86.01       98.25     12.90 o 
   4   9   2     2891.97     3083.16     77.77 o 
   5   9   2      642.72      601.88     56.55 o 
   6   9   2       64.03       44.33     13.87 o 
   7   9   2      123.15      116.10     21.16 o 
   8   9   2       32.52        8.44     13.34 o 
   9   9   2       73.57       61.08     18.72 o 
 -15  10   2        0.36       -6.98     24.17 o 
 -14  10   2      191.52      178.46     32.82 o 
 -13  10   2     1197.44     1370.97     69.14 o 
 -12  10   2      285.87      332.86     32.29 o 
 -11  10   2       51.66       65.00     14.15 o 
 -10  10   2       27.90       10.72      9.69 o 
  -9  10   2       14.59       31.34     10.21 o 
  -8  10   2     1035.47     1009.47     34.47 o 
  -7  10   2     2814.17     2898.07     73.84 o 
  -6  10   2       28.74       22.14      9.29 o 
  -5  10   2     3276.04     3467.69     66.84 o 
  -4  10   2      860.88      935.82     24.92 o 
  -3  10   2        0.45        9.70      5.75 o 
  -2  10   2     3033.04     3197.56     62.42 o 
  -1  10   2     1451.76     1609.56     35.59 o 
   0  10   2      230.54      261.63     13.72 o 
   1  10   2     1016.22     1057.68     27.91 o 
   2  10   2      191.45      191.60     18.07 o 
   3  10   2        9.00       11.81      9.59 o 
   4  10   2      141.09      148.94     24.04 o 
   5  10   2       56.12       51.88     14.41 o 
   6  10   2      811.27      755.44     38.95 o 
   7  10   2      631.83      610.55     36.00 o 
   8  10   2       25.16       19.38     15.43 o 
 -15  11   2      119.19      169.53     33.57 o 
 -14  11   2       97.64       75.31     23.93 o 
 -13  11   2      204.14      283.27     38.76 o 
 -12  11   2       18.15       26.50     16.17 o 
 -11  11   2     1393.16     1354.56     47.97 o 
 -10  11   2     1410.00     1464.39     45.94 o 
  -9  11   2        0.68       -2.58      9.20 o 
  -8  11   2        5.36        8.44      8.59 o 
  -7  11   2      303.41      291.60     26.18 o 
  -6  11   2      482.98      460.73     24.60 o 
  -5  11   2     4197.44     4325.55     81.31 o 
  -4  11   2     1109.56     1219.76     32.36 o 
  -3  11   2     1079.65     1120.65     30.43 o 
  -2  11   2      191.83      198.95     13.47 o 
  -1  11   2        2.10        4.87      8.79 o 
   0  11   2      461.85      507.55     21.54 o 
   1  11   2     1811.29     1965.07     61.10 o 
   2  11   2        6.88       -3.02      9.62 o 
   3  11   2      993.03      949.60     40.07 o 
   4  11   2      378.33      384.88     35.92 o 
   5  11   2        1.13        0.52     11.44 o 
   6  11   2      421.90      481.94     32.98 o 
   7  11   2      154.10      180.47     27.69 o 
 -14  12   2       78.93       73.69     26.66 o 
 -13  12   2       44.17       30.87     21.54 o 
 -12  12   2       98.66       25.95     36.46 o 
 -11  12   2      504.96      533.07     33.87 o 
 -10  12   2      112.51       84.89     16.97 o 
  -9  12   2     1168.10     1105.49     39.78 o 
  -8  12   2     1329.68     1401.63     45.20 o 
  -7  12   2       10.13        8.10      8.43 o 
  -6  12   2       12.31        7.52      8.38 o 
  -5  12   2      902.69      858.12     29.63 o 
  -4  12   2        1.61       11.38      7.18 o 
  -3  12   2     2615.85     2816.45     58.51 o 
  -2  12   2     1310.09     1495.35     45.12 o 
  -1  12   2       75.87       64.77     12.84 o 
   0  12   2        0.54      -11.01     15.95 o 
   1  12   2      259.87      244.58     23.59 o 
   2  12   2      294.23      340.99     29.25 o 
   3  12   2     1375.13     1433.17     80.77 o 
   4  12   2      279.79      328.70     73.11 o 
   5  12   2       68.47       71.28     17.85 o 
 -13  13   2       25.57        0.85     20.78 o 
 -12  13   2      175.45      217.18     35.76 o 
 -11  13   2       26.88       46.68     17.80 o 
 -10  13   2       57.53       33.63     15.64 o 
  -9  13   2      508.77      432.84     32.28 o 
  -8  13   2      775.27      769.81     39.91 o 
  -7  13   2      422.20      399.95     37.32 o 
  -6  13   2     1557.93     1641.59     53.26 o 
  -5  13   2        5.77        9.41      9.26 o 
  -4  13   2      357.90      338.78     20.33 o 
  -3  13   2      715.67      736.75     48.29 o 
  -2  13   2      207.89      247.45     21.17 o 
  -1  13   2      943.99     1021.76     54.87 o 
   0  13   2      862.57      859.75     51.58 o 
   1  13   2       80.06       61.38     32.14 o 
   2  13   2        0.91        6.77     13.76 o 
   3  13   2      108.44       88.16     20.07 o 
   4  13   2       75.86       54.40     19.96 o 
 -12  14   2      593.24      566.33     55.81 o 
 -11  14   2      271.39      283.69     32.15 o 
 -10  14   2       16.50        8.84     16.34 o 
  -9  14   2       38.22       21.00     16.47 o 
  -8  14   2        5.31       17.31     11.81 o 
  -7  14   2      795.94      720.41     30.62 o 
  -6  14   2     1020.51     1000.34     34.45 o 
  -5  14   2       61.27       57.31     12.12 o 
  -4  14   2       71.00       81.11     17.37 o 
  -3  14   2      235.04      218.79     20.59 o 
  -2  14   2       35.28       35.32     12.32 o 
  -1  14   2      501.81      535.04     46.05 o 
   0  14   2      312.49      307.86     43.73 o 
   1  14   2       80.92       52.59     21.66 o 
   2  14   2     1035.79     1065.02     96.76 o 
 -11  15   2        0.09        9.67     21.73 o 
 -10  15   2      579.85      568.29     42.08 o 
  -9  15   2      201.23      236.10     22.47 o 
  -8  15   2       10.78        0.78     11.66 o 
  -7  15   2       59.84       63.20     14.01 o 
  -6  15   2       10.12       13.20     12.34 o 
  -5  15   2       85.94       57.00     13.72 o 
  -4  15   2     1369.48     1445.97     52.62 o 
  -3  15   2      331.03      307.30     24.77 o 
  -2  15   2      158.84      156.83     19.01 o 
  -1  15   2       49.07       17.16     20.34 o 
   0  15   2        4.27        2.43     20.09 o 
  -8  16   2      115.53       57.98     16.36 o 
  -7  16   2      293.47      260.82     23.00 o 
  -6  16   2       63.64       53.77     14.67 o 
  -5  16   2       36.30       32.29     15.85 o 
  -4  16   2      259.55      243.06     23.83 o 
  -3  16   2        1.45        9.67     14.32 o 
   1 -16   3       30.22       -9.22     27.08 o 
   2 -16   3      323.74      303.90     38.56 o 
   3 -16   3      147.87      124.68     18.85 o 
   4 -16   3        4.20        6.76     11.72 o 
   5 -16   3      307.14      278.70     22.51 o 
   6 -16   3      259.47      250.21     21.93 o 
   7 -16   3      292.71      264.24     23.31 o 
   8 -16   3      612.28      525.30     40.94 o 
   9 -16   3      129.60      117.49     18.79 o 
  -1 -15   3      436.05      408.55     63.12 o 
   0 -15   3       31.24       10.63     29.07 o 
   1 -15   3      326.42      267.43     35.58 o 
   2 -15   3     1310.36     1350.88     51.49 o 
   3 -15   3        2.09        4.01     10.20 o 
   4 -15   3      343.32      307.88     22.23 o 
   5 -15   3       51.92       51.88     12.49 o 
   6 -15   3       17.74        0.83     10.15 o 
   7 -15   3      268.79      263.80     22.29 o 
   8 -15   3      184.39      162.98     20.18 o 
   9 -15   3        2.58        1.46     11.85 o 
  10 -15   3      415.13      296.91     32.90 o 
  11 -15   3      120.67      147.85     27.24 o 
  -3 -14   3      160.34      152.36     35.05 o 
  -2 -14   3      848.67      822.09     81.06 o 
  -1 -14   3      783.00      829.48     79.98 o 
   0 -14   3        5.94       19.20     27.16 o 
   1 -14   3        6.55       -4.23     15.49 o 
   2 -14   3       65.24       53.70     12.12 o 
   3 -14   3       27.17       17.52     10.08 o 
   4 -14   3     1661.87     1519.72     47.21 o 
   5 -14   3      748.31      761.64     42.11 o 
   6 -14   3       11.19        5.96      9.16 o 
   7 -14   3       83.17       59.27     13.47 o 
   8 -14   3      107.52       99.76     15.19 o 
   9 -14   3      232.27      228.79     29.48 o 
  10 -14   3     1052.11     1127.46     54.15 o 
  11 -14   3       65.42       77.18     21.12 o 
  12 -14   3      300.27      289.26     32.19 o 
  13 -14   3      196.94      261.64     41.49 o 
  -5 -13   3      510.28      448.72     39.53 o 
  -4 -13   3       36.42       46.43     18.94 o 
  -3 -13   3        3.07        2.62     14.56 o 
  -2 -13   3      707.52      745.48     55.40 o 
  -1 -13   3      529.54      549.37     30.11 o 
   0 -13   3      150.77      174.71     32.47 o 
   1 -13   3     1565.94     1606.43     77.43 o 
   2 -13   3        1.67       15.60      9.07 o 
   3 -13   3        1.54        2.57      7.92 o 
   4 -13   3      104.80      101.21     13.09 o 
   5 -13   3        2.44       12.10      8.47 o 
   6 -13   3     1065.07     1042.39     34.45 o 
   7 -13   3     2176.01     2033.34     82.20 o 
   8 -13   3        5.00       -8.49      8.93 o 
   9 -13   3        1.00        6.71     12.08 o 
  10 -13   3        0.10        6.97     11.93 o 
  11 -13   3       89.41      127.44     22.76 o 
  12 -13   3      859.00      813.62     47.49 o 
  13 -13   3      423.25      443.82     90.79 o 
  -6 -12   3       99.82      101.04     24.26 o 
  -5 -12   3      781.71      735.98     43.86 o 
  -4 -12   3       87.90       68.42     18.71 o 
  -3 -12   3      934.65      995.33     72.01 o 
  -2 -12   3      219.46      245.33     22.95 o 
  -1 -12   3       97.15      107.06     14.84 o 
   0 -12   3     1431.79     1564.78     38.69 o 
   1 -12   3     1906.10     2029.07     49.42 o 
   2 -12   3       23.20       17.95      8.00 o 
   3 -12   3     1440.22     1455.43     45.59 o 
   4 -12   3      315.95      338.93     18.02 o 
   5 -12   3       42.60       39.63      9.70 o 
   6 -12   3      836.44      814.74     27.42 o 
   7 -12   3      495.56      438.66     21.70 o 
   8 -12   3      675.73      629.66     41.08 o 
   9 -12   3     1163.34     1169.84     45.21 o 
  10 -12   3      121.53       91.55     16.66 o 
  11 -12   3        1.64        0.14     11.34 o 
  12 -12   3       81.14       72.29     18.69 o 
  13 -12   3        5.32       18.49     14.42 o 
  14 -12   3      317.49      335.56     33.05 o 
  -7 -11   3        3.14       -0.49     14.52 o 
  -6 -11   3        0.22        3.73     12.59 o 
  -5 -11   3      855.82      853.01     40.30 o 
  -4 -11   3      269.50      264.29     27.27 o 
  -3 -11   3     2616.56     2677.06     79.00 o 
  -2 -11   3     1432.20     1444.59     43.88 o 
  -1 -11   3       18.27       18.71     13.46 o 
   0 -11   3        8.45       15.73      6.38 o 
   1 -11   3        0.19        5.09      5.76 o 
   2 -11   3     1076.82     1121.58     30.59 o 
   3 -11   3     2545.63     2628.75     54.60 o 
   4 -11   3      480.56      503.14     20.65 o 
   5 -11   3      769.33      753.91     24.95 o 
   6 -11   3      784.68      736.61     24.63 o 
   7 -11   3      156.00      157.60     17.07 o 
   8 -11   3      989.62      910.64     33.30 o 
   9 -11   3     1350.46     1303.76     42.16 o 
  10 -11   3       12.93       11.06      9.40 o 
  11 -11   3      905.84      875.99     39.18 o 
  12 -11   3      174.38      224.44     22.53 o 
  13 -11   3       49.12       66.14     17.87 o 
  14 -11   3      218.60      240.28     37.72 o 
  15 -11   3        7.63       -2.16     21.10 o 
  -8 -10   3      256.65      238.58     27.30 o 
  -7 -10   3      401.35      395.13     29.71 o 
  -6 -10   3     1139.13     1156.04     49.78 o 
  -5 -10   3        5.01       -0.71      9.83 o 
  -4 -10   3        1.01        9.72      9.54 o 
  -3 -10   3      955.73      909.51     33.69 o 
  -2 -10   3      137.42      133.26     16.48 o 
  -1 -10   3     1777.82     1869.43     36.90 o 
   0 -10   3     1739.53     1948.73     36.18 o 
   1 -10   3       27.19       30.94      6.37 o 
   2 -10   3      643.41      623.95     19.92 o 
   3 -10   3      389.29      345.46     15.30 o 
   4 -10   3       69.88       83.41      9.06 o 
   5 -10   3     5089.31     5130.82     85.25 o 
   6 -10   3     1937.95     1889.41     42.04 o 
   7 -10   3       14.65       14.60      7.75 o 
   8 -10   3      170.52      152.96     15.01 o 
   9 -10   3       58.70       43.59     10.80 o 
  10 -10   3      692.65      702.94     30.22 o 
  11 -10   3     1820.69     1900.56     58.55 o 
  12 -10   3      138.76       95.85     16.36 o 
  13 -10   3       81.34       77.13     16.08 o 
  14 -10   3       31.65       29.22     14.86 o 
  15 -10   3       97.63      105.78     26.50 o 
  -9  -9   3       87.64       62.01     17.43 o 
  -8  -9   3       45.25       19.99     14.03 o 
  -7  -9   3     1289.46     1293.43     50.18 o 
  -6  -9   3     1402.40     1389.70     45.96 o 
  -5  -9   3        2.48       -1.63      7.77 o 
  -4  -9   3     1424.56     1419.92     43.96 o 
  -3  -9   3      390.03      377.37     21.13 o 
  -2  -9   3        0.16        3.32      6.69 o 
  -1  -9   3     1425.90     1407.92     44.50 o 
   0  -9   3     1461.63     1518.36     29.52 o 
   1  -9   3     1803.41     1784.75     31.21 o 
   2  -9   3     6981.79     7455.09    106.27 o 
   3  -9   3      609.56      634.69     18.98 o 
   4  -9   3       15.52       19.39      6.26 o 
   5  -9   3     1334.89     1324.47     29.19 o 
   6  -9   3      443.08      449.30     19.57 o 
   7  -9   3     2543.93     2458.46     51.11 o 
   8  -9   3     3484.72     3301.65     86.06 o 
   9  -9   3        5.66       16.43      7.67 o 
  10  -9   3      148.54      174.35     17.70 o 
  11  -9   3        0.75        7.82      8.25 o 
  12  -9   3      165.54      167.04     16.24 o 
  13  -9   3     1555.59     1731.45     62.87 o 
  14  -9   3      416.57      404.55     37.45 o 
  15  -9   3        7.16       22.37     15.27 o 
 -10  -8   3      737.25      802.99     61.10 o 
  -9  -8   3      177.10      193.69     23.02 o 
  -8  -8   3       66.81       82.98     16.10 o 
  -7  -8   3       25.93       23.97     11.16 o 
  -6  -8   3      254.91      230.88     25.56 o 
  -5  -8   3      419.22      348.49     27.22 o 
  -4  -8   3     4181.81     4180.08     85.35 o 
  -3  -8   3      333.26      371.02     16.81 o 
  -2  -8   3      656.53      627.86     19.17 o 
  -1  -8   3       22.46       23.51      5.45 o 
   0  -8   3     1391.54     1385.84     23.11 o 
   1  -8   3     2185.63     2298.29     36.83 o 
   2  -8   3     3681.77     3879.96     56.10 o 
   3  -8   3        0.30       -0.97      4.16 o 
   4  -8   3     3356.50     3529.69     59.48 o 
   5  -8   3     1142.76     1072.05     23.92 o 
   6  -8   3      412.90      381.29     15.80 o 
   7  -8   3     3784.98     3586.86     75.58 o 
   8  -8   3      697.36      634.84     24.51 o 
   9  -8   3      891.79      804.47     25.27 o 
  10  -8   3     2046.57     1952.59     48.90 o 
  11  -8   3      399.59      399.65     21.38 o 
  12  -8   3      207.83      200.85     16.95 o 
  13  -8   3      217.80      213.32     23.29 o 
  14  -8   3       40.67       38.46     18.03 o 
  15  -8   3      314.22      405.03     31.98 o 
 -11  -7   3      206.64      251.41     61.88 o 
 -10  -7   3      388.37      449.55     52.49 o 
  -9  -7   3      120.18      124.98     27.32 o 
  -8  -7   3     1072.43     1013.57     48.43 o 
  -7  -7   3     1277.83     1259.61     40.89 o 
  -6  -7   3       68.50       52.15     13.75 o 
  -5  -7   3      156.07      144.15     12.95 o 
  -4  -7   3     1524.55     1407.28     33.63 o 
  -3  -7   3       36.69       28.11      5.67 o 
  -2  -7   3     4019.09     4031.00     63.37 o 
  -1  -7   3     4050.48     4384.04     56.81 o 
   0  -7   3      318.32      383.89      9.82 o 
   1  -7   3      586.22      568.73     12.64 o 
   2  -7   3      491.61      473.37     11.45 o 
   3  -7   3     1299.82     1395.71     23.82 o 
   4  -7   3     7501.09     7696.36    103.78 o 
   5  -7   3     2656.61     2554.19     41.40 o 
   6  -7   3      834.90      829.94     19.94 o 
   7  -7   3      297.48      261.80     11.72 o 
   8  -7   3      174.26      168.65     10.10 o 
   9  -7   3     2208.32     1992.33     42.15 o 
  10  -7   3     1575.14     1571.53     41.25 o 
  11  -7   3      106.42      104.14     12.15 o 
  12  -7   3      415.98      443.79     22.39 o 
  13  -7   3      790.24      839.04     38.98 o 
  14  -7   3      118.72      133.10     19.55 o 
  15  -7   3      227.84      253.56     26.51 o 
  16  -7   3       11.39        7.40     17.25 o 
 -12  -6   3        1.72       -2.57     30.98 o 
 -11  -6   3      225.90      209.30     56.56 o 
 -10  -6   3        2.04       -8.27     15.76 o 
  -9  -6   3       44.44       53.01     38.63 o 
  -8  -6   3     1327.34     1305.17     53.31 o 
  -7  -6   3     1308.00     1271.84     72.90 o 
  -6  -6   3      354.46      328.82     16.72 o 
  -5  -6   3     2065.98     2154.47     44.38 o 
  -4  -6   3       55.99       59.18      7.45 o 
  -3  -6   3        0.43        1.04      4.24 o 
  -2  -6   3     5261.00     5325.54     79.68 o 
  -1  -6   3     1843.60     1983.08     28.72 o 
   0  -6   3     4716.92     4883.73     57.02 o 
   1  -6   3    11359.41    12225.30    138.30 o 
   2  -6   3     1923.76     2261.65     29.97 o 
   3  -6   3        0.55        8.13      2.95 o 
   4  -6   3     4292.46     4595.92     58.16 o 
   5  -6   3      313.83      338.95      8.81 o 
   6  -6   3     6486.13     5949.33     92.73 o 
   7  -6   3     1368.53     1220.93     26.09 o 
   8  -6   3      114.41      102.04      9.06 o 
   9  -6   3      523.00      452.36     16.20 o 
  10  -6   3      131.20      116.86     11.73 o 
  11  -6   3      603.78      624.43     29.45 o 
  12  -6   3     1036.19     1101.75     37.74 o 
  13  -6   3      219.34      231.10     22.44 o 
  14  -6   3      166.53      166.36     21.30 o 
  15  -6   3      115.51      103.71     18.90 o 
  16  -6   3       37.45       59.05     19.76 o 
 -12  -5   3      110.46      130.31     48.17 o 
 -11  -5   3      760.92      726.07     88.04 o 
 -10  -5   3      101.42       90.39     21.95 o 
  -9  -5   3       28.40       18.72     11.95 o 
  -8  -5   3        9.03       12.22      8.87 o 
  -7  -5   3       29.03       22.27     10.18 o 
  -6  -5   3     2469.28     2381.90     60.66 o 
  -5  -5   3     7661.23     7674.66    138.35 o 
  -4  -5   3      155.61      166.75      8.97 o 
  -3  -5   3     3105.18     3204.13     47.85 o 
  -2  -5   3       66.29       50.57      4.59 o 
  -1  -5   3       88.61       85.47      4.72 o 
   0  -5   3     4907.12     4857.15     55.69 o 
   1  -5   3     8872.10     9754.43    115.39 o 
   2  -5   3     1642.28     1917.28     27.45 o 
   3  -5   3     8267.84     8395.27    100.11 o 
   4  -5   3      615.56      576.89     11.25 o 
   5  -5   3     1161.82     1233.78     19.98 o 
   6  -5   3     1884.16     1697.31     29.52 o 
   7  -5   3      465.50      414.05     18.06 o 
   8  -5   3     2653.05     2459.38     43.60 o 
   9  -5   3     3589.38     3351.82     61.30 o 
  10  -5   3      814.46      744.07     30.82 o 
  11  -5   3        7.40        5.42      6.99 o 
  12  -5   3      189.62      184.94     17.00 o 
  13  -5   3      111.19      135.54     20.13 o 
  14  -5   3     1072.42     1206.47     66.29 o 
  15  -5   3      194.51      198.20     29.55 o 
 -13  -4   3      120.53      180.90     56.39 o 
 -12  -4   3       89.52      127.32     45.27 o 
 -11  -4   3      418.45      453.07     68.77 o 
 -10  -4   3        0.02        5.69     13.18 o 
  -9  -4   3     1953.56     2064.78     77.86 o 
  -8  -4   3      856.68      861.05     37.50 o 
  -7  -4   3       31.08       30.32      9.49 o 
  -6  -4   3      396.13      379.05     25.04 o 
  -5  -4   3      644.67      629.90     16.58 o 
  -4  -4   3     1271.27     1203.03     31.50 o 
  -3  -4   3     9467.09     9450.43    126.11 o 
  -2  -4   3     2118.60     2112.25     32.94 o 
  -1  -4   3     1909.56     1936.76     26.61 o 
   0  -4   3     1196.00     1304.92     18.53 o 
   1  -4   3      166.90      219.13      5.74 o 
   2  -4   3    11289.50    12183.54    136.37 o 
   3  -4   3     9260.95     8850.14    106.01 o 
   4  -4   3     1375.85     1466.84     21.55 o 
   5  -4   3     1151.91      965.10     18.38 o 
   6  -4   3     2897.48     2549.34     46.17 o 
   7  -4   3       56.98       93.10     10.70 o 
   8  -4   3     1669.45     1640.38     33.71 o 
   9  -4   3      644.30      609.85     28.29 o 
  10  -4   3      464.92      502.75     20.40 o 
  11  -4   3     1674.35     1737.81     59.97 o 
  12  -4   3      389.95      437.98     43.94 o 
  13  -4   3      135.71      153.48     23.58 o 
  14  -4   3      160.79      170.60     34.14 o 
  15  -4   3        0.49        5.07     16.91 o 
 -14  -3   3      285.80      420.51     76.25 o 
 -13  -3   3        6.36      -13.87     28.32 o 
 -12  -3   3      199.56      225.83     54.07 o 
 -11  -3   3      102.72       56.80     20.85 o 
 -10  -3   3      282.66      242.64     34.68 o 
  -9  -3   3     1537.64     1552.68     54.35 o 
  -8  -3   3     1110.91     1070.27     41.01 o 
  -7  -3   3     1905.54     1866.51     57.40 o 
  -6  -3   3     2579.20     2411.68     50.99 o 
  -5  -3   3     1119.90     1042.11     22.75 o 
  -4  -3   3       13.28       14.17      3.57 o 
  -3  -3   3     2734.29     2731.31     43.69 o 
  -2  -3   3     1470.83     1815.62     27.79 o 
  -1  -3   3    14096.43    14458.74    175.11 o 
   0  -3   3    11827.05    12068.17    139.24 o 
   1  -3   3       14.08       18.07      2.52 o 
   2  -3   3       68.05       77.25      3.53 o 
   3  -3   3     1292.68     1240.71     17.36 o 
   4  -3   3      217.31      295.98      7.47 o 
   5  -3   3    12258.44    11376.66    250.73 o 
   6  -3   3     2719.53     2566.35     43.93 o 
   7  -3   3      143.69      134.71      6.91 o 
   8  -3   3     1038.63      999.91     25.18 o 
   9  -3   3      294.45      269.94     13.14 o 
  10  -3   3     1785.49     1749.01     41.57 o 
  11  -3   3     1965.37     2099.96    113.93 o 
  12  -3   3        0.53        0.36      9.22 o 
  13  -3   3      399.28      429.89     35.73 o 
  14  -3   3      407.26      440.08     38.17 o 
  15  -3   3      101.10      126.12     25.63 o 
 -14  -2   3        0.22      -11.88     29.65 o 
 -13  -2   3      423.40      442.69     69.85 o 
 -12  -2   3     1150.58     1260.79    105.56 o 
 -11  -2   3        3.65        3.96     13.60 o 
 -10  -2   3      296.77      335.08     44.90 o 
  -9  -2   3      132.01       99.38     14.27 o 
  -8  -2   3      388.44      392.55     22.37 o 
  -7  -2   3     1511.80     1493.81     41.04 o 
  -6  -2   3     6733.73     6499.80    119.40 o 
  -5  -2   3      352.42      343.59     12.60 o 
  -4  -2   3     6850.13     6332.61     98.46 o 
  -3  -2   3       13.67       11.00      3.79 o 
  -2  -2   3      771.92      769.80     14.68 o 
  -1  -2   3     8277.48     8481.25    120.61 o 
   0  -2   3    17660.73    17974.83    235.30 o 
   1  -2   3     2114.48     2077.17     26.44 o 
   2  -2   3    15795.49    15633.15    202.42 o 
   3  -2   3      465.23      485.17     11.88 o 
   4  -2   3        0.92        3.19      2.29 o 
   5  -2   3      428.21      357.07     10.65 o 
   6  -2   3       14.07       14.79      3.50 o 
   7  -2   3     6415.70     5922.94    111.80 o 
   8  -2   3     5776.23     5567.03    123.35 o 
   9  -2   3        5.16       18.09      5.85 o 
  10  -2   3      290.82      273.70     17.97 o 
  11  -2   3       14.92       18.12      8.31 o 
  12  -2   3      319.08      315.44     21.91 o 
  13  -2   3      723.72      853.08     61.57 o 
  14  -2   3       90.07      121.84     24.84 o 
  15  -2   3      153.85       94.93     38.54 o 
 -14  -1   3       24.94       74.09     38.87 o 
 -13  -1   3      132.28      216.44     50.83 o 
 -12  -1   3       83.38       36.46     27.33 o 
 -11  -1   3       25.06       25.16     17.32 o 
 -10  -1   3     2267.40     2411.88     73.10 o 
  -9  -1   3      882.03      875.57     34.63 o 
  -8  -1   3      156.02      147.71     12.78 o 
  -7  -1   3       90.27       78.89      6.60 o 
  -6  -1   3      465.75      434.05      9.90 o 
  -5  -1   3     4099.30     3848.76     76.08 o 
  -4  -1   3    13518.15    12649.68    246.77 o 
  -3  -1   3      727.33      682.83     11.71 o 
  -2  -1   3    11330.82    11330.21    189.76 o 
  -1  -1   3     1443.14     1545.08     32.42 o 
   0  -1   3     4077.09     4346.36     58.73 o 
   1  -1   3    15399.40    14719.74    204.12 o 
   2  -1   3    43452.51    42488.62    684.65 o 
   3  -1   3     1694.12     1827.94     27.54 o 
   4  -1   3     5152.79     4868.94     69.23 o 
   5  -1   3      469.02      440.23     11.85 o 
   6  -1   3       61.62       63.35      4.91 o 
   7  -1   3     4265.40     4061.29     71.26 o 
   8  -1   3      396.44      355.58     18.15 o 
   9  -1   3     2099.34     1989.12     46.71 o 
  10  -1   3     2347.47     2343.62     61.38 o 
  11  -1   3      154.42      117.98     13.83 o 
  12  -1   3        0.01       -5.66      8.66 o 
  13  -1   3       26.81       26.62     13.86 o 
  14  -1   3      129.71      114.45     25.52 o 
  15  -1   3      474.81      453.98     63.37 o 
 -15   0   3       74.28       70.35     38.79 o 
 -14   0   3       46.37       20.60     29.82 o 
 -13   0   3      416.07      510.21     67.28 o 
 -12   0   3       80.99       66.61     33.55 o 
 -11   0   3        5.17        0.10     14.87 o 
 -10   0   3      625.46      625.97     29.38 o 
  -9   0   3        0.36        8.03      6.19 o 
  -8   0   3     1629.77     1617.64     30.89 o 
  -7   0   3     4733.99     4500.09     62.70 o 
  -6   0   3        3.80        2.29      2.85 o 
  -5   0   3      727.87      664.44     14.52 o 
  -4   0   3     1405.00     1253.67     25.96 o 
  -3   0   3      547.17      500.75     11.32 o 
  -2   0   3    27959.59    26754.67    525.31 o 
  -1   0   3    24402.63    25766.96    355.44 o 
   0   0   3      231.52      278.88      5.93 o 
   1   0   3     1672.20     1666.37     25.85 o 
   2   0   3      487.35      473.18      9.56 o 
   3   0   3     6412.60     6423.53     80.73 o 
   4   0   3    17764.10    16862.35    207.98 o 
   5   0   3      303.84      298.86      8.24 o 
   6   0   3     4503.02     4310.12     69.56 o 
   7   0   3     1537.32     1423.49     34.33 o 
   8   0   3       59.64       57.63      7.78 o 
   9   0   3     1272.63     1202.13     35.03 o 
  10   0   3      618.55      596.57     26.13 o 
  11   0   3       54.20       47.65     11.02 o 
  12   0   3      547.55      650.89     45.21 o 
  13   0   3        6.71      -10.55     15.88 o 
  14   0   3       14.30        2.92     17.77 o 
 -15   1   3        0.54       -9.47     26.41 o 
 -14   1   3      420.81      718.27     79.24 o 
 -13   1   3      927.62     1093.43     90.78 o 
 -12   1   3       69.63       63.45     28.65 o 
 -11   1   3      246.66      250.40     25.76 o 
 -10   1   3      362.09      377.59     26.80 o 
  -9   1   3      287.55      285.26     13.58 o 
  -8   1   3     3521.72     3492.28     54.02 o 
  -7   1   3     2629.84     2459.53     39.24 o 
  -6   1   3     3079.59     2809.12     43.57 o 
  -5   1   3     7696.42     7142.95    118.36 o 
  -4   1   3      490.11      502.58     13.03 o 
  -3   1   3      220.63      210.91      6.60 o 
  -2   1   3    10377.31    10634.88    147.58 o 
  -1   1   3    11103.52    12061.62    167.65 o 
   0   1   3    37877.28    38702.48    612.38 o 
   1   1   3     8002.76     8490.91    118.07 o 
   2   1   3      274.55      305.37      7.15 o 
   3   1   3       16.94       22.82      2.86 o 
   4   1   3     1537.76     1366.83     22.26 o 
   5   1   3     1550.43     1450.68     23.78 o 
   6   1   3    11053.78    10652.19    161.20 o 
   7   1   3     4933.39     4687.40     91.02 o 
   8   1   3      210.85      228.38     13.77 o 
   9   1   3       68.85       66.66     12.67 o 
  10   1   3       23.65       24.56     10.78 o 
  11   1   3      242.20      242.21     24.47 o 
  12   1   3      826.11      894.99     55.86 o 
  13   1   3        4.14        5.07     17.09 o 
  14   1   3      119.28      137.45     32.85 o 
 -15   2   3       35.60       65.20     35.38 o 
 -14   2   3        4.56      -13.70     21.18 o 
 -13   2   3      159.88      278.82     48.01 o 
 -12   2   3      167.98      230.23     41.11 o 
 -11   2   3     2282.27     2549.39     91.76 o 
 -10   2   3      790.55      757.79     23.54 o 
  -9   2   3     1065.71     1015.11     24.79 o 
  -8   2   3      206.34      198.42     10.18 o 
  -7   2   3       23.72       19.57      4.01 o 
  -6   2   3     2741.70     2459.76     48.44 o 
  -5   2   3    18846.39    18552.50    320.51 o 
  -4   2   3     2003.70     2154.70     34.35 o 
  -3   2   3     7583.94     8116.86    131.92 o 
  -2   2   3      891.68      982.34     18.79 o 
  -1   2   3     2529.14     2906.90     54.53 o 
   0   2   3    16661.62    17882.06    234.14 o 
   1   2   3     8177.43     8574.12    114.83 o 
   2   2   3     8847.89     8924.02    123.80 o 
   3   2   3    16193.60    16601.72    225.88 o 
   4   2   3        5.33        5.53      2.45 o 
   5   2   3        5.79        9.71      3.22 o 
   6   2   3     1614.75     1513.04     31.46 o 
   7   2   3      223.88      216.10     15.25 o 
   8   2   3     3394.41     3216.29     78.18 o 
   9   2   3     1654.84     1630.79    102.74 o 
  10   2   3      213.45      175.19     20.51 o 
  11   2   3        0.34       -7.37     12.05 o 
  12   2   3        6.10        6.25     16.44 o 
  13   2   3        8.43       -4.53     28.45 o 
  14   2   3      538.90      646.78     55.99 o 
 -14   3   3      665.71      878.98     78.82 o 
 -13   3   3        0.50       -1.25     20.76 o 
 -12   3   3       45.18       55.40     24.83 o 
 -11   3   3     1157.00     1190.55     36.83 o 
 -10   3   3      359.99      332.00     18.88 o 
  -9   3   3     4675.65     4669.13     88.76 o 
  -8   3   3     2575.74     2514.51     81.95 o 
  -7   3   3       38.24       42.06      5.16 o 
  -6   3   3      774.66      798.87     18.30 o 
  -5   3   3      970.49      992.96     17.55 o 
  -4   3   3     5912.78     6132.97     99.67 o 
  -3   3   3    13703.45    14507.84    212.41 o 
  -2   3   3      843.97      878.50     17.10 o 
  -1   3   3      433.81      466.04      9.37 o 
   0   3   3      305.12      362.49      9.73 o 
   1   3   3       91.63       98.28      5.93 o 
   2   3   3     7763.59     7947.30     98.99 o 
   3   3   3     9467.75     9566.20    134.26 o 
   4   3   3      141.44      152.79      7.38 o 
   5   3   3     7968.73     7715.04    113.31 o 
   6   3   3       55.12       45.59      7.42 o 
   7   3   3     1180.14     1012.76     29.19 o 
   8   3   3     1278.10     1177.14     46.52 o 
   9   3   3      740.79      756.13     49.16 o 
  10   3   3      570.14      559.02     44.30 o 
  11   3   3      739.16      816.90    111.75 o 
  12   3   3       48.89       25.08     18.88 o 
  13   3   3       40.38       44.39     26.71 o 
 -13   4   3       13.41       -3.49     16.28 o 
 -12   4   3      984.08     1147.87     80.07 o 
 -11   4   3        0.83        0.46      6.72 o 
 -10   4   3      285.46      297.26     13.58 o 
  -9   4   3     1776.32     1778.58     79.80 o 
  -8   4   3      668.63      663.26     18.58 o 
  -7   4   3     3990.22     4027.87     70.44 o 
  -6   4   3     4457.80     4399.26     66.00 o 
  -5   4   3      649.41      726.97     22.14 o 
  -4   4   3      523.34      519.90     12.87 o 
  -3   4   3     5824.85     6235.35     94.31 o 
  -2   4   3     1140.37     1277.00     22.25 o 
  -1   4   3    21390.66    23136.13    289.47 o 
   0   4   3    10857.66    12270.13    149.36 o 
   1   4   3     1317.00     1525.04     31.52 o 
   2   4   3       23.59       27.22      4.61 o 
   3   4   3      283.78      246.81      9.22 o 
   4   4   3     3805.03     3658.18     67.34 o 
   5   4   3     9136.74     8661.82    167.64 o 
   6   4   3      554.53      494.09     17.35 o 
   7   4   3     1351.37     1276.02     66.26 o 
   8   4   3       31.17       17.17     10.22 o 
   9   4   3        2.47       -6.69      9.32 o 
  10   4   3      249.13      231.49     40.61 o 
  11   4   3      372.48      505.21     94.35 o 
  12   4   3        6.27        9.94     19.40 o 
 -13   5   3      788.00      881.80     65.86 o 
 -12   5   3     1404.30     1671.41     71.43 o 
 -11   5   3        0.09       -2.80      5.69 o 
 -10   5   3      897.52      831.41     27.60 o 
  -9   5   3       45.20       54.38      7.06 o 
  -8   5   3        1.50        6.19      3.92 o 
  -7   5   3     6812.24     7031.29     95.16 o 
  -6   5   3     1885.88     2013.65     33.63 o 
  -5   5   3     1361.62     1499.53     31.80 o 
  -4   5   3     3899.55     3988.39     59.01 o 
  -3   5   3       84.20       91.56      9.27 o 
  -2   5   3      208.66      224.45      7.98 o 
  -1   5   3    11843.84    12704.88    155.50 o 
   0   5   3      178.06      190.85      7.29 o 
   1   5   3     8948.50     9860.92    123.86 o 
   2   5   3     9251.58     9777.08    128.65 o 
   3   5   3        0.33       10.61      4.37 o 
   4   5   3      340.42      374.59     14.21 o 
   5   5   3     1706.60     1628.82     36.95 o 
   6   5   3       88.23       73.77      9.84 o 
   7   5   3     3913.32     3705.57     86.35 o 
   8   5   3      816.56      866.30     47.01 o 
   9   5   3      210.43      196.84     30.44 o 
  10   5   3      263.80      257.07     46.80 o 
  11   5   3      214.66      209.17     93.48 o 
  12   5   3      190.76      189.56     42.28 o 
 -13   6   3      225.75      242.32     29.62 o 
 -12   6   3      237.83      244.92     22.25 o 
 -11   6   3      481.41      490.59     24.13 o 
 -10   6   3     3559.41     3703.61     75.19 o 
  -9   6   3      604.89      600.82     22.66 o 
  -8   6   3        5.68        3.09      4.89 o 
  -7   6   3      541.25      544.13     18.96 o 
  -6   6   3      108.97      116.37      9.80 o 
  -5   6   3     8013.55     8239.54    117.19 o 
  -4   6   3     9968.27    10650.53    126.45 o 
  -3   6   3        9.92       26.82      5.13 o 
  -2   6   3     2954.48     3265.56     46.12 o 
  -1   6   3      471.99      496.58     11.44 o 
   0   6   3      184.80      227.76      8.69 o 
   1   6   3    10380.77    11096.48    146.41 o 
   2   6   3     2132.20     2271.19     38.87 o 
   3   6   3     8890.09     8966.07    149.49 o 
   4   6   3     4693.46     4808.98     87.30 o 
   5   6   3      230.02      218.22     14.93 o 
   6   6   3       55.02       55.07     18.70 o 
   7   6   3     1191.56     1170.66     65.85 o 
   8   6   3       49.93       48.72     13.48 o 
   9   6   3     1511.68     1589.36     80.69 o 
  10   6   3      288.70      322.85     49.83 o 
  11   6   3       50.87       31.40     26.69 o 
 -14   7   3      272.31      298.00     47.26 o 
 -13   7   3      365.65      422.44     39.03 o 
 -12   7   3       51.05       55.46     14.92 o 
 -11   7   3      547.38      584.09     33.45 o 
 -10   7   3     1610.06     1578.74     46.37 o 
  -9   7   3      140.74      128.39     13.75 o 
  -8   7   3     1431.72     1412.82     41.64 o 
  -7   7   3     1330.98     1275.85     54.46 o 
  -6   7   3      113.24      125.16     11.33 o 
  -5   7   3      116.66      131.55      9.27 o 
  -4   7   3     1547.95     1579.86     29.47 o 
  -3   7   3     2917.41     3133.00     50.76 o 
  -2   7   3     8992.86     9704.70    134.14 o 
  -1   7   3      413.77      421.22     12.08 o 
   0   7   3     1450.34     1553.89     27.48 o 
   1   7   3      362.38      373.32     13.03 o 
   2   7   3       85.55       94.67      8.78 o 
   3   7   3     3279.44     3339.27     65.60 o 
   4   7   3     3922.50     4035.56     83.47 o 
   5   7   3      122.76      131.50     14.40 o 
   6   7   3     1041.92     1063.93     37.45 o 
   7   7   3        0.40       -3.78      9.10 o 
   8   7   3        3.91       -0.33     12.25 o 
   9   7   3      393.39      389.69     29.50 o 
  10   7   3      151.89      169.95     38.83 o 
 -15   8   3       36.71       28.41     27.74 o 
 -14   8   3      541.07      727.61     54.11 o 
 -13   8   3      693.71      802.15     53.80 o 
 -12   8   3       64.14       57.70     15.79 o 
 -11   8   3      391.06      394.77     29.66 o 
 -10   8   3      407.56      403.90     23.69 o 
  -9   8   3     1250.28     1191.29     35.22 o 
  -8   8   3     4597.01     4528.36     92.41 o 
  -7   8   3     2110.87     2188.58     62.01 o 
  -6   8   3     2585.75     2616.21     53.22 o 
  -5   8   3     3935.96     3999.48     72.48 o 
  -4   8   3      117.64      126.85     15.17 o 
  -3   8   3     1126.31     1107.40     25.58 o 
  -2   8   3     3540.23     3951.03     66.67 o 
  -1   8   3     2479.53     2628.67     43.70 o 
   0   8   3     8552.96     9220.15    139.84 o 
   1   8   3      893.11     1029.09     28.11 o 
   2   8   3      356.83      362.14     18.55 o 
   3   8   3       33.96       27.81      9.39 o 
   4   8   3      197.53      191.74     26.19 o 
   5   8   3      942.38      969.90     37.32 o 
   6   8   3     1290.91     1267.32     48.52 o 
   7   8   3        1.70       17.48     12.44 o 
   8   8   3      515.64      505.09     33.19 o 
   9   8   3       21.61       17.72     14.89 o 
 -15   9   3        0.35      -10.47     21.93 o 
 -14   9   3       59.86       35.22     28.16 o 
 -13   9   3       14.78       -4.90     13.18 o 
 -12   9   3      916.07      935.40     46.64 o 
 -11   9   3     1745.35     1785.46     66.56 o 
 -10   9   3      118.13      141.89     15.23 o 
  -9   9   3      135.50      160.36     18.17 o 
  -8   9   3        0.11        3.11      7.24 o 
  -7   9   3       32.34       16.45      8.10 o 
  -6   9   3     5927.69     5921.50    106.70 o 
  -5   9   3     1457.85     1543.14     33.33 o 
  -4   9   3      309.39      359.52     14.90 o 
  -3   9   3     1163.28     1231.64     28.56 o 
  -2   9   3       19.19       18.54      5.86 o 
  -1   9   3      811.20      912.86     21.02 o 
   0   9   3     3711.54     4062.03     64.88 o 
   1   9   3      295.58      332.89     27.61 o 
   2   9   3     2330.15     2519.38     64.74 o 
   3   9   3     1092.31     1141.33     38.66 o 
   4   9   3        0.18       -0.23      8.63 o 
   5   9   3       24.03       12.43     11.30 o 
   6   9   3      862.13      857.52     40.43 o 
   7   9   3       73.57       59.30     15.76 o 
   8   9   3     1094.02     1089.22     48.74 o 
   9   9   3      246.64      203.92     85.22 o 
 -15  10   3      372.37      364.20     61.71 o 
 -14  10   3      134.72      120.35     54.78 o 
 -13  10   3      174.77      192.65     26.67 o 
 -12  10   3      412.80      360.24     32.96 o 
 -11  10   3      229.49      229.90     27.91 o 
 -10  10   3      405.75      376.22     24.35 o 
  -9  10   3     2665.15     2590.71     64.05 o 
  -8  10   3      408.89      391.30     22.78 o 
  -7  10   3        4.23        9.79      8.03 o 
  -6  10   3      127.53      116.14     11.42 o 
  -5  10   3      169.07      169.19     12.82 o 
  -4  10   3     4858.10     5126.07     91.90 o 
  -3  10   3     3291.59     3580.85     63.63 o 
  -2  10   3      156.14      164.04     14.21 o 
  -1  10   3      374.39      386.92     15.83 o 
   0  10   3       55.94       66.07     11.11 o 
   1  10   3      175.16      204.30     13.50 o 
   2  10   3     2724.96     2838.04     77.08 o 
   3  10   3      387.56      380.14     23.48 o 
   4  10   3      526.73      523.29     30.87 o 
   5  10   3      117.08       81.28     16.08 o 
   6  10   3        1.78        3.41     11.38 o 
   7  10   3        4.30       -0.03     13.23 o 
   8  10   3      207.11      202.88     55.61 o 
 -15  11   3      213.69      159.05     47.67 o 
 -14  11   3       47.67       41.35     21.86 o 
 -13  11   3      135.32      133.65     42.40 o 
 -12  11   3      364.81      374.88     34.87 o 
 -11  11   3      277.65      265.55     40.31 o 
 -10  11   3      419.03      393.20     31.96 o 
  -9  11   3     1203.67     1142.80     39.32 o 
  -8  11   3       15.28        1.21      9.07 o 
  -7  11   3      992.76      991.73     35.25 o 
  -6  11   3     1300.66     1365.74     35.75 o 
  -5  11   3        8.86       11.06      7.18 o 
  -4  11   3     1082.39     1145.22     32.30 o 
  -3  11   3      111.56      116.71     11.90 o 
  -2  11   3      696.78      771.09     37.21 o 
  -1  11   3     2555.68     2776.60     78.50 o 
   0  11   3      265.63      291.14     16.89 o 
   1  11   3       39.68       31.18     13.64 o 
   2  11   3        6.90        8.48     10.15 o 
   3  11   3        8.10       21.75     12.23 o 
   4  11   3      944.98      916.77     72.20 o 
   5  11   3      678.59      674.48     37.92 o 
   6  11   3        9.38       12.87     13.13 o 
 -14  12   3       25.54       18.52     20.55 o 
 -13  12   3      667.37      648.40     55.58 o 
 -12  12   3      769.49      827.98     61.78 o 
 -11  12   3        6.52       -1.14     13.71 o 
 -10  12   3       81.74       65.89     16.14 o 
  -9  12   3        6.86       14.63     10.78 o 
  -8  12   3      587.53      499.25     27.90 o 
  -7  12   3     1832.61     1906.26     46.16 o 
  -6  12   3      214.85      246.56     19.66 o 
  -5  12   3      760.06      744.08     26.15 o 
  -4  12   3      611.90      628.18     31.23 o 
  -3  12   3      683.23      725.95     25.18 o 
  -2  12   3      317.20      378.86     32.01 o 
  -1  12   3     1021.39     1137.26     42.99 o 
   0  12   3      138.88      160.53     19.43 o 
   1  12   3      859.91      936.79     50.04 o 
   2  12   3      290.60      308.41     51.70 o 
   3  12   3        2.05       10.34     13.95 o 
   4  12   3       58.62       39.98     15.06 o 
   5  12   3      160.08      141.83     38.91 o 
 -13  13   3       65.45       71.06     26.94 o 
 -12  13   3        1.20       -1.00     18.10 o 
 -11  13   3      736.78      708.05    111.46 o 
 -10  13   3      875.85      901.01     49.27 o 
  -9  13   3       66.46       57.96     16.51 o 
  -8  13   3        7.33       17.16      9.90 o 
  -7  13   3       23.49       35.73     11.34 o 
  -6  13   3      465.01      482.67     24.15 o 
  -5  13   3     1094.32     1098.59     35.05 o 
  -4  13   3     1408.27     1563.54     42.95 o 
  -3  13   3      161.99      160.91     18.01 o 
  -2  13   3      339.29      339.74     24.66 o 
  -1  13   3       87.14       79.64     14.86 o 
   0  13   3       75.24       68.69     29.82 o 
   1  13   3      556.84      496.09     63.79 o 
   2  13   3      110.84       60.88     33.80 o 
   3  13   3      561.23      613.87     40.26 o 
   4  13   3      100.79       63.12     26.99 o 
 -12  14   3      157.50      142.92     34.04 o 
 -11  14   3      513.29      454.29     49.91 o 
 -10  14   3       36.80       15.61     19.50 o 
  -9  14   3       44.13       31.31     16.43 o 
  -8  14   3     1729.68     1866.96     62.47 o 
  -7  14   3      710.30      686.56     35.87 o 
  -6  14   3      275.50      234.92     18.82 o 
  -5  14   3       53.63       56.15     12.07 o 
  -4  14   3       26.88       34.99     12.49 o 
  -3  14   3      806.10      778.47     35.95 o 
  -2  14   3      911.40      973.27     40.31 o 
  -1  14   3       89.68      100.22     24.50 o 
   0  14   3      163.74      207.24     54.03 o 
   1  14   3        2.88        8.22     29.73 o 
 -11  15   3      222.76      186.97     35.27 o 
 -10  15   3       20.79       16.28     22.23 o 
  -9  15   3       67.63       60.14     15.62 o 
  -8  15   3      107.19      104.21     18.97 o 
  -7  15   3       18.98       31.92     12.71 o 
  -6  15   3      787.01      756.00     52.42 o 
  -5  15   3      713.41      705.39    108.96 o 
  -4  15   3        8.79       16.93     13.10 o 
  -3  15   3       58.65       53.54     14.96 o 
  -2  15   3       63.19       77.73     23.47 o 
  -1  15   3       14.53       11.37     20.67 o 
   0  15   3      470.41      467.85     63.70 o 
  -8  16   3      159.03      112.64     18.79 o 
  -7  16   3      204.04      169.10     20.31 o 
  -6  16   3      671.64      631.30     59.18 o 
  -5  16   3      146.18      107.68     20.46 o 
  -4  16   3      115.44       86.96     21.08 o 
   2 -16   4        5.04       14.12     23.46 o 
   3 -16   4       72.83       66.98     17.09 o 
   4 -16   4      588.07      577.24     30.06 o 
   5 -16   4        7.96       11.06     11.36 o 
   6 -16   4      119.63       78.42     20.13 o 
   7 -16   4       58.80       47.73     13.95 o 
   8 -16   4      107.99       92.66     22.17 o 
   9 -16   4      189.50      137.18     26.69 o 
  -1 -15   4       50.77       39.37     38.04 o 
   0 -15   4      435.59      383.72     61.13 o 
   1 -15   4      250.24      226.93     33.12 o 
   2 -15   4        0.07       -2.86     10.91 o 
   3 -15   4       94.92       68.13     13.79 o 
   4 -15   4       21.37       21.90     10.84 o 
   5 -15   4      496.88      456.60     26.59 o 
   6 -15   4      923.41      946.08     37.47 o 
   7 -15   4      148.92      133.35     17.48 o 
   8 -15   4      248.56      216.02     29.00 o 
   9 -15   4      103.15       65.61     15.56 o 
  10 -15   4      119.80      104.73     22.85 o 
  11 -15   4      287.08      251.79     32.81 o 
  -3 -14   4      115.58      112.89     29.53 o 
  -2 -14   4       15.12       43.36     31.56 o 
  -1 -14   4       88.41       71.43     32.56 o 
   0 -14   4      478.43      551.41     63.29 o 
   1 -14   4       44.85       68.45     21.70 o 
   2 -14   4      606.26      599.68     28.07 o 
   3 -14   4      698.84      722.79     31.25 o 
   4 -14   4      261.86      248.50     20.01 o 
   5 -14   4      298.98      313.65     34.21 o 
   6 -14   4      320.83      297.33     22.47 o 
   7 -14   4       32.20       24.76     10.73 o 
   8 -14   4     1197.24     1126.19     64.95 o 
   9 -14   4      507.82      492.19     50.82 o 
  10 -14   4       21.08       41.45     16.69 o 
  11 -14   4       86.25       57.44     18.22 o 
  12 -14   4       17.96       18.25     16.97 o 
  -5 -13   4       50.16       37.65     24.25 o 
  -4 -13   4      433.47      391.82     66.20 o 
  -3 -13   4      447.62      456.32     34.81 o 
  -2 -13   4       13.04       13.36     14.05 o 
  -1 -13   4       63.19       56.07     16.82 o 
   0 -13   4       16.21        8.44     14.72 o 
   1 -13   4      273.03      224.33     17.69 o 
   2 -13   4     1381.82     1456.64     44.11 o 
   3 -13   4      865.33      865.23     31.98 o 
   4 -13   4      192.27      181.78     15.85 o 
   5 -13   4      635.69      593.23     24.61 o 
   6 -13   4      258.89      223.22     17.82 o 
   7 -13   4       81.98       75.65     13.34 o 
   8 -13   4      101.62       95.10     13.59 o 
   9 -13   4       14.49       -5.09     10.55 o 
  10 -13   4     1059.17     1032.73     46.15 o 
  11 -13   4     1250.49     1360.09    115.42 o 
  12 -13   4       25.91        8.14     13.93 o 
  13 -13   4       31.58       23.52     16.35 o 
  -6 -12   4      213.76      156.80     32.85 o 
  -5 -12   4        2.31       -0.09     14.49 o 
  -4 -12   4       68.52       42.46     16.84 o 
  -3 -12   4       22.11       29.43     14.85 o 
  -2 -12   4      238.63      212.08     57.18 o 
  -1 -12   4     1489.28     1601.55     47.42 o 
   0 -12   4      309.35      302.32     14.94 o 
   1 -12   4      195.50      196.53     15.13 o 
   2 -12   4        0.22        5.30      7.73 o 
   3 -12   4       36.87       41.66      9.53 o 
   4 -12   4      868.20      894.79     32.38 o 
   5 -12   4     2878.21     2941.27     61.81 o 
   6 -12   4        6.60        7.92      7.67 o 
   7 -12   4      956.65      934.01     29.42 o 
   8 -12   4      113.34       90.29     14.24 o 
   9 -12   4       12.11       13.05     11.45 o 
  10 -12   4     1171.28     1143.63     44.94 o 
  11 -12   4      357.09      342.38     27.43 o 
  12 -12   4      308.62      282.15     31.79 o 
  13 -12   4      504.70      565.53     39.86 o 
  14 -12   4       75.32       66.00     20.26 o 
  -7 -11   4      390.97      285.04     41.31 o 
  -6 -11   4        0.93        4.22     12.47 o 
  -5 -11   4       47.77       68.02     17.50 o 
  -4 -11   4      623.25      637.66     39.16 o 
  -3 -11   4       28.12       35.72     12.87 o 
  -2 -11   4      584.74      615.52     31.70 o 
  -1 -11   4     1217.68     1322.95     40.61 o 
   0 -11   4       23.22       17.57      8.02 o 
   1 -11   4     2061.35     2153.54     48.52 o 
   2 -11   4     1325.97     1388.36     37.58 o 
   3 -11   4      155.56      143.88     12.19 o 
   4 -11   4      171.02      156.36     12.99 o 
   5 -11   4      351.31      315.27     17.02 o 
   6 -11   4     1680.33     1650.99     39.75 o 
   7 -11   4     3304.25     3290.04     65.70 o 
   8 -11   4      367.15      351.62     22.32 o 
   9 -11   4      620.53      598.22     43.37 o 
  10 -11   4        7.57       12.49     10.29 o 
  11 -11   4      319.56      355.44     26.12 o 
  12 -11   4      520.56      517.22     31.68 o 
  13 -11   4      465.45      511.58     39.38 o 
  14 -11   4        2.95        4.82     14.47 o 
  -8 -10   4      182.57      248.81     25.91 o 
  -7 -10   4       87.23       67.90     18.41 o 
  -6 -10   4       26.73       11.93     12.06 o 
  -5 -10   4      530.22      481.99     26.87 o 
  -4 -10   4      825.09      855.40     38.64 o 
  -3 -10   4      240.91      269.79     20.53 o 
  -2 -10   4      845.87      995.87     33.68 o 
  -1 -10   4      106.75      106.91      9.17 o 
   0 -10   4      307.89      326.92     13.27 o 
   1 -10   4     2928.46     3084.08     53.92 o 
   2 -10   4      788.41      724.13     21.15 o 
   3 -10   4     1055.95     1037.25     27.64 o 
   4 -10   4      725.42      733.81     23.80 o 
   5 -10   4        0.58        1.71      5.72 o 
   6 -10   4      107.09      110.26     11.54 o 
   7 -10   4     1380.52     1333.42     39.46 o 
   8 -10   4      316.16      258.43     18.32 o 
   9 -10   4     2392.10     2298.29     58.30 o 
  10 -10   4     1015.45      989.91     35.10 o 
  11 -10   4        3.21        5.23      9.65 o 
  12 -10   4       11.07        2.97     10.36 o 
  13 -10   4        0.74        3.06     12.19 o 
  14 -10   4      160.96      195.60     30.00 o 
  15 -10   4      409.47      400.61     41.94 o 
  -9  -9   4        1.34       19.64     16.74 o 
  -8  -9   4      511.63      552.14     33.74 o 
  -7  -9   4      226.68      181.07     20.72 o 
  -6  -9   4      186.06      181.32     18.09 o 
  -5  -9   4      252.73      237.94     18.85 o 
  -4  -9   4       11.41       10.98      9.15 o 
  -3  -9   4     1398.53     1364.16     41.42 o 
  -2  -9   4     3728.60     3796.72     71.47 o 
  -1  -9   4      528.82      551.10     16.74 o 
   0  -9   4      254.48      269.38     11.66 o 
   1  -9   4      564.53      583.41     15.40 o 
   2  -9   4      683.13      655.87     16.86 o 
   3  -9   4     9130.34     9459.50    159.84 o 
   4  -9   4     3159.45     3236.07     56.85 o 
   5  -9   4      473.81      446.10     22.19 o 
   6  -9   4     5046.00     4930.68     80.36 o 
   7  -9   4      202.33      185.23     11.92 o 
   8  -9   4      776.11      767.53     27.67 o 
   9  -9   4      950.44      849.59     30.18 o 
  10  -9   4       83.28       75.19     11.25 o 
  11  -9   4     1279.82     1315.93     39.82 o 
  12  -9   4      625.66      705.71     29.26 o 
  13  -9   4        0.66        6.65      9.79 o 
  14  -9   4       66.10       83.23     18.06 o 
  15  -9   4        0.36       -6.01     14.77 o 
 -10  -8   4      130.15      132.31     48.84 o 
  -9  -8   4        1.28       -7.07     12.14 o 
  -8  -8   4      282.19      255.03     23.11 o 
  -7  -8   4        9.13        1.36      9.57 o 
  -6  -8   4     1254.13     1257.73     45.03 o 
  -5  -8   4      640.48      590.23     26.81 o 
  -4  -8   4       13.31       10.34      7.91 o 
  -3  -8   4      220.51      222.39     16.70 o 
  -2  -8   4     1742.85     1797.89     36.36 o 
  -1  -8   4     1205.54     1288.69     23.20 o 
   0  -8   4     5115.65     5417.35     75.46 o 
   1  -8   4     1517.79     1525.48     27.11 o 
   2  -8   4      363.28      396.52     11.92 o 
   3  -8   4      537.31      566.87     16.73 o 
   4  -8   4      393.42      383.06     13.77 o 
   5  -8   4     7462.53     7407.68    113.57 o 
   6  -8   4     5718.20     5559.95     98.46 o 
   7  -8   4        0.71        6.17      6.19 o 
   8  -8   4      308.19      294.67     15.53 o 
   9  -8   4      136.39      133.63     13.02 o 
  10  -8   4      121.44      132.45     13.59 o 
  11  -8   4     1408.67     1483.68     41.87 o 
  12  -8   4      805.87      858.42     34.53 o 
  13  -8   4      150.75      151.64     20.18 o 
  14  -8   4      401.19      452.88     31.76 o 
  15  -8   4       89.18      110.89     20.95 o 
 -11  -7   4      247.86      208.39     57.39 o 
 -10  -7   4        2.29       17.03     28.24 o 
  -9  -7   4       41.33       46.12     20.19 o 
  -8  -7   4       12.35       14.72     14.88 o 
  -7  -7   4       84.22       51.51     11.52 o 
  -6  -7   4     2216.48     2120.57     56.42 o 
  -5  -7   4      831.07      798.77     39.71 o 
  -4  -7   4      663.12      678.45     21.18 o 
  -3  -7   4     1598.92     1458.62     33.76 o 
  -2  -7   4     1033.21     1024.69     23.95 o 
  -1  -7   4     1013.41     1017.38     19.08 o 
   0  -7   4     5761.27     6126.71     73.51 o 
   1  -7   4     1334.52     1427.84     22.85 o 
   2  -7   4    10559.46    11004.76    154.33 o 
   3  -7   4     4280.65     4514.33     64.23 o 
   4  -7   4        0.26        5.57      3.52 o 
   5  -7   4      174.01      207.09      9.08 o 
   6  -7   4       73.21       81.76      6.04 o 
   7  -7   4     2104.29     1952.68     38.03 o 
   8  -7   4     5701.42     5293.44     92.24 o 
   9  -7   4      369.42      380.10     16.05 o 
  10  -7   4      346.54      336.80     18.49 o 
  11  -7   4       32.34       33.06     11.90 o 
  12  -7   4       42.31       48.43     13.37 o 
  13  -7   4      311.93      389.65     33.15 o 
  14  -7   4      501.80      545.74     35.58 o 
  15  -7   4        5.18       15.06     13.95 o 
 -12  -6   4       11.58       13.70     32.47 o 
 -11  -6   4      252.51      328.24     66.61 o 
 -10  -6   4      161.98      189.70     50.58 o 
  -9  -6   4     1636.61     1748.44     80.48 o 
  -8  -6   4        1.89       -1.61     10.35 o 
  -7  -6   4        0.86        4.45     10.38 o 
  -6  -6   4       54.05       43.05      9.03 o 
  -5  -6   4       28.98       21.84      6.66 o 
  -4  -6   4     3851.16     3998.00     71.09 o 
  -3  -6   4     4749.79     4910.77     79.17 o 
  -2  -6   4      232.35      223.17      8.31 o 
  -1  -6   4     2446.22     2615.15     34.31 o 
   0  -6   4       30.64       26.58      3.42 o 
   1  -6   4     1861.80     2157.96     32.09 o 
   2  -6   4     7476.68     7756.34     92.84 o 
   3  -6   4      784.39      773.79     14.48 o 
   4  -6   4     4131.03     4126.67     50.59 o 
   5  -6   4     4962.97     4790.02     58.65 o 
   6  -6   4     1139.98     1104.35     21.86 o 
   7  -6   4      341.00      332.56     12.61 o 
   8  -6   4     3739.19     3456.65     63.42 o 
   9  -6   4       62.55       60.84      7.52 o 
  10  -6   4     2245.50     2243.46     52.37 o 
  11  -6   4      951.85      945.59     58.67 o 
  12  -6   4        0.90       16.44      8.85 o 
  13  -6   4       43.36       29.17     12.26 o 
  14  -6   4        4.97        1.08     13.66 o 
  15  -6   4      253.29      269.87     27.10 o 
 -12  -5   4       10.36       25.42     32.14 o 
 -11  -5   4       41.75       16.53     29.90 o 
 -10  -5   4      288.82      359.96     61.88 o 
  -9  -5   4      225.40      195.97     27.24 o 
  -8  -5   4      102.82      138.73     38.40 o 
  -7  -5   4     4007.41     3829.25    129.98 o 
  -6  -5   4     1000.21      891.45     30.43 o 
  -5  -5   4       18.86       17.18      5.04 o 
  -4  -5   4      547.11      548.06     16.70 o 
  -3  -5   4      606.98      614.02     15.07 o 
  -2  -5   4     4187.69     4347.45     59.17 o 
  -1  -5   4    15969.08    16225.49    173.29 o 
   0  -5   4      862.67     1008.79     14.77 o 
   1  -5   4     3016.79     3193.22     38.11 o 
   2  -5   4       58.10       71.79      4.05 o 
   3  -5   4       15.18       18.96      2.90 o 
   4  -5   4     8265.29     8269.73     95.64 o 
   5  -5   4     6544.99     6292.91     78.98 o 
   6  -5   4     2137.40     1961.45     35.84 o 
   7  -5   4     3178.81     2903.63     53.47 o 
   8  -5   4       53.47       54.65      7.86 o 
   9  -5   4       47.92       58.00      7.66 o 
  10  -5   4     1970.48     1889.36     71.62 o 
  11  -5   4      539.14      551.83     31.48 o 
  12  -5   4      799.40      774.95     36.62 o 
  13  -5   4      683.54      690.13     40.73 o 
  14  -5   4       36.24       21.12     12.43 o 
  15  -5   4       44.46       39.40     16.05 o 
 -13  -4   4      676.47     1001.07    110.80 o 
 -12  -4   4      101.66       72.01     37.71 o 
 -11  -4   4      177.61      180.56     48.75 o 
 -10  -4   4      163.45       97.67     35.05 o 
  -9  -4   4       41.89       47.56     15.76 o 
  -8  -4   4      933.03      938.11     39.50 o 
  -7  -4   4     3151.19     3180.19     89.24 o 
  -6  -4   4      182.21      171.41     12.02 o 
  -5  -4   4     5036.30     4935.55     86.27 o 
  -4  -4   4     2752.09     2789.69     41.74 o 
  -3  -4   4      486.72      505.12     11.40 o 
  -2  -4   4     1535.45     1655.35     25.47 o 
  -1  -4   4     1825.90     1610.04     24.25 o 
   0  -4   4     5431.31     5810.40     67.54 o 
   1  -4   4    21526.73    21772.57    240.21 o 
   2  -4   4     2680.06     2791.01     35.93 o 
   3  -4   4      541.37      512.73     10.00 o 
   4  -4   4      780.21      813.79     13.81 o 
   5  -4   4       67.95       56.80      6.17 o 
   6  -4   4     7574.15     7188.36    117.60 o 
   7  -4   4     6836.30     6366.01    106.06 o 
   8  -4   4      198.44      191.87     11.86 o 
   9  -4   4     1043.32      969.69     35.59 o 
  10  -4   4       50.62       41.54     10.34 o 
  11  -4   4        0.46       17.93      9.03 o 
  12  -4   4     1008.09     1012.60     78.07 o 
  13  -4   4      375.03      363.84     46.64 o 
  14  -4   4      105.84      119.90     24.60 o 
  15  -4   4      204.26      217.00     48.34 o 
 -14  -3   4        4.67       23.84     36.79 o 
 -13  -3   4       67.45       41.36     34.72 o 
 -12  -3   4        3.88       11.13     26.00 o 
 -11  -3   4      288.88      353.15     59.88 o 
 -10  -3   4     1183.95     1210.37     97.51 o 
  -9  -3   4       14.14       14.13     11.46 o 
  -8  -3   4       45.89       42.89     10.57 o 
  -7  -3   4      105.13      124.70     13.93 o 
  -6  -3   4       15.00       16.77      4.18 o 
  -5  -3   4     8436.83     8058.29    132.96 o 
  -4  -3   4     6064.60     6058.98     84.01 o 
  -3  -3   4     2020.63     1774.63     35.70 o 
  -2  -3   4     4110.75     4220.39     54.26 o 
  -1  -3   4      508.21      524.22      9.86 o 
   0  -3   4     3081.77     3262.79     40.34 o 
   1  -3   4    14310.00    14511.00    159.76 o 
   2  -3   4      263.36      305.17      7.27 o 
   3  -3   4    17821.17    17208.65    223.38 o 
   4  -3   4    13477.16    13328.41    196.00 o 
   5  -3   4      296.54      319.46     12.10 o 
   6  -3   4      788.04      811.38     18.46 o 
   7  -3   4     1945.71     1794.52     39.16 o 
   8  -3   4     1114.59     1110.06     28.31 o 
   9  -3   4     4993.45     4983.45     95.91 o 
  10  -3   4      531.13      578.02     24.61 o 
  11  -3   4       77.73       58.28     12.25 o 
  12  -3   4        3.25        1.12      9.88 o 
  13  -3   4        2.18       -0.66     12.67 o 
  14  -3   4      575.49      701.78     47.45 o 
  15  -3   4      348.79      453.19     55.73 o 
 -14  -2   4      287.27      316.19     63.95 o 
 -13  -2   4      122.85       92.94     42.69 o 
 -12  -2   4        9.11        3.07     25.08 o 
 -11  -2   4      141.41      169.35     42.36 o 
 -10  -2   4      281.51      319.10     51.25 o 
  -9  -2   4     1837.30     1994.54     62.53 o 
  -8  -2   4     5456.77     5547.21    177.28 o 
  -7  -2   4      191.89      218.74     19.08 o 
  -6  -2   4      389.70      364.92     13.93 o 
  -5  -2   4      478.65      479.96     11.76 o 
  -4  -2   4      211.78      215.31      7.39 o 
  -3  -2   4    11163.86    10430.40    147.73 o 
  -2  -2   4    13144.67    12845.33    169.03 o 
  -1  -2   4     1559.29     1563.39     25.84 o 
   0  -2   4     9789.23     9742.19    135.36 o 
   1  -2   4       42.41       43.43      2.22 o 
   2  -2   4       15.56        8.98      2.30 o 
   3  -2   4     8806.48     8537.74    118.75 o 
   4  -2   4     2110.43     1841.81     33.21 o 
   5  -2   4     6681.22     6404.80    113.76 o 
   6  -2   4     4632.43     4297.46     73.09 o 
   7  -2   4      258.99      260.55     13.37 o 
   8  -2   4        1.24        3.12      4.32 o 
   9  -2   4     1963.11     1845.51     43.22 o 
  10  -2   4       15.34        5.47      6.46 o 
  11  -2   4     1563.14     1625.59     49.00 o 
  12  -2   4      600.81      681.92     31.01 o 
  13  -2   4      121.41      126.85     32.60 o 
  14  -2   4        7.44       -4.88     14.74 o 
  15  -2   4      102.02      115.45     44.43 o 
 -14  -1   4      211.95      356.39     64.29 o 
 -13  -1   4       59.63       68.94     35.80 o 
 -12  -1   4      546.18      699.58     77.82 o 
 -11  -1   4       74.37       26.33     23.26 o 
 -10  -1   4      247.33      164.04     37.71 o 
  -9  -1   4     1609.26     1659.99     53.01 o 
  -8  -1   4     7665.27     7486.53    135.13 o 
  -7  -1   4       47.15       38.14      5.39 o 
  -6  -1   4     9368.55     8878.69    125.18 o 
  -5  -1   4     1679.60     1648.45     38.39 o 
  -4  -1   4        0.73       -0.69      1.80 o 
  -3  -1   4     2750.39     2683.40     47.42 o 
  -2  -1   4     4008.43     4225.97     78.97 o 
  -1  -1   4    19799.50    20388.35    285.32 o 
   0  -1   4    81598.82    78069.15   1074.15 o 
   1  -1   4      201.92      228.15      7.28 o 
   2  -1   4     3125.99     3218.33     46.74 o 
   3  -1   4      122.63      123.64      5.34 o 
   4  -1   4      826.53      915.30     17.75 o 
   5  -1   4     7216.44     6660.25     89.68 o 
   6  -1   4     7557.33     7129.79    109.39 o 
   7  -1   4     1771.07     1643.47     37.92 o 
   8  -1   4     2156.49     2039.44     46.00 o 
   9  -1   4       26.25       21.90      6.99 o 
  10  -1   4      158.19      132.35     18.57 o 
  11  -1   4      894.16      905.93     34.22 o 
  12  -1   4      295.64      316.94     26.28 o 
  13  -1   4      289.86      372.25     30.02 o 
  14  -1   4      440.23      453.80     42.99 o 
 -15   0   4        0.57       -4.90     28.24 o 
 -14   0   4        0.28       -3.41     24.17 o 
 -13   0   4       79.19       88.87     34.14 o 
 -12   0   4     1411.91     1545.58    110.71 o 
 -11   0   4      369.86      430.73     55.90 o 
 -10   0   4      488.26      516.11     55.73 o 
  -9   0   4      756.07      752.38     22.58 o 
  -8   0   4       30.14       37.73      5.66 o 
  -7   0   4     2777.20     2705.50     49.28 o 
  -6   0   4     8316.45     7846.18    105.20 o 
  -5   0   4      604.06      618.35     12.25 o 
  -4   0   4    16922.82    15778.20    236.46 o 
  -3   0   4     3246.91     3097.39     52.62 o 
  -2   0   4     1239.19     1373.07     22.09 o 
  -1   0   4    16199.72    17437.31    241.97 o 
   0   0   4      315.13      298.87      6.75 o 
   1   0   4      721.77      840.12     14.55 o 
   2   0   4    15294.59    14767.19    203.33 o 
   3   0   4     2666.24     2553.58     38.96 o 
   4   0   4     1150.36     1160.46     22.15 o 
   5   0   4      376.08      367.16      9.03 o 
   6   0   4      750.82      703.42     19.31 o 
   7   0   4     1593.69     1516.62     36.46 o 
   8   0   4     3640.61     3466.71     71.35 o 
   9   0   4      324.40      318.34     19.28 o 
  10   0   4      533.33      566.45     26.70 o 
  11   0   4        0.38        3.50      8.59 o 
  12   0   4       29.76       40.97     17.79 o 
  13   0   4      575.09      690.85     52.28 o 
  14   0   4      479.62      580.41     50.59 o 
 -15   1   4      261.00      211.71     50.75 o 
 -14   1   4       50.72       73.42     35.55 o 
 -13   1   4       14.07       41.69     27.41 o 
 -12   1   4      270.81      343.93     50.66 o 
 -11   1   4       34.59       38.87     23.09 o 
 -10   1   4     3690.28     3709.09     97.03 o 
  -9   1   4     5071.43     5091.53     95.97 o 
  -8   1   4       42.26       31.06      5.00 o 
  -7   1   4      636.75      581.43     15.64 o 
  -6   1   4      506.89      514.35     11.31 o 
  -5   1   4     3690.42     3792.80     49.92 o 
  -4   1   4    29262.31    28477.63    550.71 o 
  -3   1   4     8125.06     8301.89    155.68 o 
  -2   1   4     7597.16     7892.51    104.74 o 
  -1   1   4    15292.64    16208.59    212.22 o 
   0   1   4     1692.03     1823.78     24.54 o 
   1   1   4      120.26       80.26      3.31 o 
   2   1   4    10295.39    10128.58    138.76 o 
   3   1   4      233.88      207.35      6.06 o 
   4   1   4     7397.35     7037.92     95.35 o 
   5   1   4     3985.52     3775.71     54.23 o 
   6   1   4      482.54      445.14     14.33 o 
   7   1   4      147.53      154.60     11.39 o 
   8   1   4      534.20      501.61     20.39 o 
   9   1   4      229.11      233.07     20.93 o 
  10   1   4     1643.24     1614.36     58.67 o 
  11   1   4      726.61      718.25     89.74 o 
  12   1   4        3.06        0.83     13.24 o 
  13   1   4        3.45        3.21     16.38 o 
  14   1   4       25.41       30.67     24.31 o 
 -15   2   4      351.39      370.59     60.38 o 
 -14   2   4      105.83       91.78     34.14 o 
 -13   2   4      435.36      549.00     63.54 o 
 -12   2   4      527.18      641.27     64.29 o 
 -11   2   4       11.66       13.75      8.75 o 
 -10   2   4     2145.64     2178.55     63.72 o 
  -9   2   4     1072.59     1065.75     25.79 o 
  -8   2   4     2655.43     2612.87     45.62 o 
  -7   2   4     7264.61     6859.44    105.20 o 
  -6   2   4       21.94        8.41      3.31 o 
  -5   2   4      889.67      917.41     15.65 o 
  -4   2   4      305.24      280.32      9.03 o 
  -3   2   4       85.22       96.03      4.38 o 
  -2   2   4    12676.59    13419.09    199.73 o 
  -1   2   4    34875.66    37242.30    531.98 o 
   0   2   4       61.50       70.12      6.95 o 
   1   2   4     6822.21     7462.53     96.02 o 
   2   2   4      128.00      130.56      5.14 o 
   3   2   4        3.04        2.02      2.42 o 
   4   2   4    10294.67    10051.51    140.51 o 
   5   2   4     5618.08     5259.03     86.73 o 
   6   2   4     1191.31     1101.35     48.34 o 
   7   2   4     2618.32     2396.17     63.64 o 
   8   2   4       84.10       77.09     13.65 o 
   9   2   4      107.06      111.55     16.83 o 
  10   2   4      829.72      859.31     41.42 o 
  11   2   4       62.08       88.50     22.77 o 
  12   2   4      738.01      818.68     56.02 o 
  13   2   4      469.60      484.73     47.45 o 
 -15   3   4        0.46       12.87     25.50 o 
 -14   3   4      341.84      415.78     57.72 o 
 -13   3   4     1107.44     1419.01     99.83 o 
 -12   3   4       71.63       93.85     27.57 o 
 -11   3   4      806.71      861.94     35.41 o 
 -10   3   4      275.82      276.14     20.38 o 
  -9   3   4        5.07        2.16      4.03 o 
  -8   3   4     2524.47     2491.40     51.85 o 
  -7   3   4     5400.48     5219.08     84.74 o 
  -6   3   4     2171.54     2265.52     35.64 o 
  -5   3   4    16865.46    17533.80    212.89 o 
  -4   3   4     3185.29     3408.93     46.97 o 
  -3   3   4        0.49       -2.32      2.31 o 
  -2   3   4     2285.93     2364.99     39.02 o 
  -1   3   4     9307.10    10652.61    150.12 o 
   0   3   4     4404.95     4750.76     66.57 o 
   1   3   4    14294.03    14808.29    188.15 o 
   2   3   4       31.29       31.57      3.26 o 
   3   3   4     2641.75     2696.01     43.16 o 
   4   3   4      276.33      273.23     12.08 o 
   5   3   4        7.56       10.58      4.52 o 
   6   3   4     2044.93     1864.65     57.67 o 
   7   3   4     3768.18     3507.86     74.63 o 
   8   3   4        9.86       25.83     10.32 o 
   9   3   4      539.37      475.50     31.45 o 
  10   3   4        1.45       -3.31     12.85 o 
  11   3   4       65.38       64.55     21.19 o 
  12   3   4      733.65      832.04     60.43 o 
  13   3   4      205.91      194.29     54.61 o 
 -13   4   4      101.78      127.49     31.69 o 
 -12   4   4      509.64      534.04     25.24 o 
 -11   4   4     3237.72     3269.66     80.07 o 
 -10   4   4     1369.60     1373.32     49.59 o 
  -9   4   4      141.66      133.40      8.64 o 
  -8   4   4      441.01      427.05     14.81 o 
  -7   4   4        4.83        7.13      3.48 o 
  -6   4   4     3429.57     3560.43     66.28 o 
  -5   4   4    10613.46    10826.79    162.97 o 
  -4   4   4     1723.02     1811.80     26.06 o 
  -3   4   4     7276.19     7602.20    107.38 o 
  -2   4   4     9109.43    10416.17    152.26 o 
  -1   4   4       72.86       80.93      4.69 o 
   0   4   4     1871.61     1997.52     29.28 o 
   1   4   4     6167.66     6377.40     81.69 o 
   2   4   4        1.44        5.64      3.16 o 
   3   4   4    13123.97    13077.28    194.64 o 
   4   4   4     1924.25     1940.67     37.28 o 
   5   4   4      204.60      209.44     11.94 o 
   6   4   4        2.23        6.38      6.24 o 
   7   4   4      121.09      131.64     17.13 o 
   8   4   4      850.48      789.06     39.12 o 
   9   4   4     1766.25     1591.60     61.63 o 
  10   4   4       19.55       17.70     16.96 o 
  11   4   4      115.70      135.02     35.59 o 
  12   4   4        2.97       -2.31     20.69 o 
 -13   5   4       54.91       57.01     16.21 o 
 -12   5   4       69.97       83.63     18.30 o 
 -11   5   4      648.49      690.70     33.10 o 
 -10   5   4      148.13      164.25     14.33 o 
  -9   5   4     3813.63     3725.95     73.91 o 
  -8   5   4     2769.32     2674.75     55.45 o 
  -7   5   4      441.31      433.37     19.04 o 
  -6   5   4      719.12      730.43     21.00 o 
  -5   5   4       21.93       26.49      7.69 o 
  -4   5   4        0.88        8.57      2.72 o 
  -3   5   4    20997.93    22910.44    290.09 o 
  -2   5   4     9599.51    10528.66    130.98 o 
  -1   5   4     2003.19     2109.29     31.08 o 
   0   5   4     3577.08     3985.61     56.69 o 
   1   5   4       76.67       88.87      5.98 o 
   2   5   4      298.12      305.94     10.13 o 
   3   5   4     5851.25     5943.56     89.68 o 
   4   5   4     1165.66     1198.19     32.02 o 
   5   5   4     1364.79     1351.28     33.21 o 
   6   5   4     1158.28     1128.51     41.49 o 
   7   5   4        5.61        2.31      7.39 o 
   8   5   4      338.36      316.84     45.84 o 
   9   5   4      200.75      289.13    111.96 o 
  10   5   4       21.39       14.12     18.12 o 
  11   5   4      430.21      445.65     47.79 o 
  12   5   4      341.57      267.19     66.20 o 
 -14   6   4      702.80      881.99     49.46 o 
 -13   6   4        5.23        9.47     19.02 o 
 -12   6   4      637.19      678.43     45.87 o 
 -11   6   4      544.54      627.33     42.50 o 
 -10   6   4      163.91      130.61     16.45 o 
  -9   6   4      547.87      526.39     25.06 o 
  -8   6   4      394.19      396.98     15.47 o 
  -7   6   4     3119.61     3138.82     59.17 o 
  -6   6   4    16402.80    16915.39    270.06 o 
  -5   6   4     1279.48     1353.23     25.87 o 
  -4   6   4      813.45      914.59     17.11 o 
  -3   6   4     1892.12     2075.78     31.58 o 
  -2   6   4      609.13      646.85     14.29 o 
  -1   6   4     6722.25     7079.10     90.53 o 
   0   6   4    10975.34    12006.08    150.31 o 
   1   6   4      500.88      511.81     14.39 o 
   2   6   4     1679.62     1802.69     32.87 o 
   3   6   4       14.34       16.03      6.03 o 
   4   6   4        7.68        9.71      6.08 o 
   5   6   4     2599.32     2551.05     58.46 o 
   6   6   4      950.91      956.91     34.23 o 
   7   6   4       96.88       82.40     20.23 o 
   8   6   4      692.52      601.08     46.85 o 
   9   6   4       24.85       46.97     20.68 o 
  10   6   4       24.68       19.30     20.71 o 
  11   6   4      305.75      387.78     49.15 o 
 -15   7   4       31.36       38.45     23.67 o 
 -14   7   4        8.06       28.16     27.08 o 
 -13   7   4      379.73      409.14     39.07 o 
 -12   7   4     1462.66     1719.95    120.68 o 
 -11   7   4      623.81      699.96     36.50 o 
 -10   7   4      140.49      162.99     37.50 o 
  -9   7   4      717.42      693.55     24.54 o 
  -8   7   4       16.29       28.50      7.73 o 
  -7   7   4     2942.99     2973.74     64.19 o 
  -6   7   4     5187.48     5437.71     87.35 o 
  -5   7   4      679.96      657.02     18.30 o 
  -4   7   4     6836.99     7366.19    106.29 o 
  -3   7   4     1853.80     2090.42     41.75 o 
  -2   7   4       32.01       43.69      6.12 o 
  -1   7   4      631.59      680.45     16.52 o 
   0   7   4     1813.75     1841.83     35.74 o 
   1   7   4     2905.28     3134.07     51.51 o 
   2   7   4     4518.72     4775.56     77.81 o 
   3   7   4     1796.30     1903.96     43.34 o 
   4   7   4       46.58       28.43      8.10 o 
   5   7   4      330.78      342.63     21.47 o 
   6   7   4       91.17      100.20     14.47 o 
   7   7   4      479.02      483.22     30.34 o 
   8   7   4     1362.57     1394.82     95.94 o 
   9   7   4       21.90       17.53     13.83 o 
  10   7   4       40.46       61.54     27.57 o 
 -15   8   4      445.21      588.03     69.52 o 
 -14   8   4      338.51      412.03     71.10 o 
 -13   8   4        0.84       -5.35     15.13 o 
 -12   8   4       55.73       41.41     14.08 o 
 -11   8   4      200.54      247.55     25.16 o 
 -10   8   4     2049.92     2064.97     70.07 o 
  -9   8   4     1389.89     1477.86     40.84 o 
  -8   8   4      316.57      308.23     21.82 o 
  -7   8   4      976.16     1008.42     35.39 o 
  -6   8   4        3.64        5.76      6.46 o 
  -5   8   4      423.18      442.42     15.84 o 
  -4   8   4     5663.92     6163.48     91.68 o 
  -3   8   4      735.35      914.86     22.94 o 
  -2   8   4     2458.52     2590.60     50.80 o 
  -1   8   4     1369.10     1493.29     32.45 o 
   0   8   4        3.69       -0.93      4.52 o 
   1   8   4      237.46      265.70     12.65 o 
   2   8   4     3093.51     3215.53     70.12 o 
   3   8   4        5.66        0.49      7.44 o 
   4   8   4     1935.29     1954.10     87.29 o 
   5   8   4      975.38      974.81     52.52 o 
   6   8   4       49.96       38.76     12.92 o 
   7   8   4       87.21       73.08     27.49 o 
   8   8   4      143.56      158.96     26.13 o 
   9   8   4       72.45       56.63     18.03 o 
 -15   9   4      289.07      409.55     61.79 o 
 -14   9   4       20.18       22.59     26.41 o 
 -13   9   4      682.93      701.57     55.54 o 
 -12   9   4      419.96      479.02     35.34 o 
 -11   9   4       92.84       82.38     22.93 o 
 -10   9   4      313.68      300.31     28.00 o 
  -9   9   4      104.63      117.18     16.15 o 
  -8   9   4     2972.77     2942.67     87.57 o 
  -7   9   4     4035.86     4188.17     88.89 o 
  -6   9   4      207.73      217.13     14.41 o 
  -5   9   4      158.10      175.05     11.33 o 
  -4   9   4      174.12      177.37     11.38 o 
  -3   9   4       74.15       76.97      8.41 o 
  -2   9   4     5318.69     5664.15     92.66 o 
  -1   9   4     1178.63     1290.02     29.90 o 
   0   9   4       46.71       43.73      7.32 o 
   1   9   4     1558.42     1681.03     37.53 o 
   2   9   4        0.67       -4.46      7.75 o 
   3   9   4       64.63       48.14     11.53 o 
   4   9   4     1134.74     1126.76     39.68 o 
   5   9   4      788.73      828.60     39.03 o 
   6   9   4      483.02      501.86     37.15 o 
   7   9   4      581.13      541.46     34.07 o 
   8   9   4       17.06       12.54     14.44 o 
 -15  10   4       72.27      120.18     39.95 o 
 -14  10   4      254.52      302.99     57.23 o 
 -13  10   4      694.04      689.38     63.27 o 
 -12  10   4       76.12       79.94     20.71 o 
 -11  10   4     1049.25     1098.68    115.51 o 
 -10  10   4      220.08      196.06     24.88 o 
  -9  10   4       89.47      101.57     14.36 o 
  -8  10   4      989.07      997.11     34.58 o 
  -7  10   4     1758.76     1803.91     49.23 o 
  -6  10   4      424.91      428.35     18.91 o 
  -5  10   4     2779.42     3001.03     60.18 o 
  -4  10   4       97.30      134.35     11.67 o 
  -3  10   4        0.98        5.31      5.93 o 
  -2  10   4      362.82      368.95     21.46 o 
  -1  10   4      142.38      171.25     12.66 o 
   0  10   4     2649.85     2920.59     56.42 o 
   1  10   4     4220.53     4617.26    104.07 o 
   2  10   4      223.00      221.48     18.52 o 
   3  10   4       67.70       44.04     13.42 o 
   4  10   4        1.68        3.62     10.79 o 
   5  10   4       67.57       57.00     14.99 o 
   6  10   4     1104.55     1097.91     46.93 o 
   7  10   4      243.24      209.42     36.07 o 
 -14  11   4        1.26       32.14     29.90 o 
 -13  11   4        0.68        1.53     17.94 o 
 -12  11   4      264.86      264.30     30.97 o 
 -11  11   4     1046.79     1007.83     77.12 o 
 -10  11   4      317.69      311.14     60.97 o 
  -9  11   4      280.37      256.84     23.63 o 
  -8  11   4      417.68      394.81     24.26 o 
  -7  11   4      157.24      139.43     15.47 o 
  -6  11   4      844.28      807.48     26.34 o 
  -5  11   4     1556.29     1559.72     38.70 o 
  -4  11   4        2.22        3.65      7.01 o 
  -3  11   4     1214.24     1330.38     40.10 o 
  -2  11   4      972.60      993.90     36.95 o 
  -1  11   4       26.25        9.23      8.85 o 
   0  11   4      164.68      184.56     15.68 o 
   1  11   4      654.78      744.46     33.79 o 
   2  11   4       13.98       29.81     11.77 o 
   3  11   4     1952.96     2015.93    101.16 o 
   4  11   4       44.10       22.50     13.29 o 
   5  11   4        4.60        9.29     13.17 o 
   6  11   4       94.16      122.77     20.46 o 
 -14  12   4      554.05      620.58    115.24 o 
 -13  12   4      212.15      246.56     37.86 o 
 -12  12   4       47.49       40.07     21.90 o 
 -11  12   4       76.26       69.34     28.24 o 
 -10  12   4        7.19       26.39     16.40 o 
  -9  12   4     1117.99     1101.60     44.80 o 
  -8  12   4     1839.23     1969.27     85.86 o 
  -7  12   4        0.22        9.46      8.73 o 
  -6  12   4      125.08      135.62     13.23 o 
  -5  12   4        6.50        7.80      7.97 o 
  -4  12   4      386.17      436.58     34.19 o 
  -3  12   4     1805.23     1878.06     48.38 o 
  -2  12   4      676.12      718.32     53.41 o 
  -1  12   4      873.05      978.70     45.13 o 
   0  12   4      881.29      995.51     78.82 o 
   1  12   4       11.08       28.41     26.49 o 
   2  12   4      256.05      267.67     26.60 o 
   3  12   4      813.18      764.22     61.99 o 
   4  12   4       25.10       17.66     13.94 o 
   5  12   4      275.07      235.57     29.98 o 
 -13  13   4        1.97       37.18     24.43 o 
 -12  13   4      713.98      740.07     74.71 o 
 -11  13   4      336.94      340.23     43.48 o 
 -10  13   4       30.14       10.89     18.97 o 
  -9  13   4      384.50      348.02     43.97 o 
  -8  13   4      218.05      228.34     18.67 o 
  -7  13   4      436.75      406.65     30.23 o 
  -6  13   4      733.96      757.65     29.80 o 
  -5  13   4       14.72       15.26      9.66 o 
  -4  13   4      375.39      384.49     23.37 o 
  -3  13   4       65.11       80.38     14.86 o 
  -2  13   4        4.13       14.99     11.17 o 
  -1  13   4     1194.91     1230.91    124.75 o 
   0  13   4      835.22      879.31     79.57 o 
   1  13   4       15.01        2.57     22.92 o 
   2  13   4       84.52       57.14     33.64 o 
   3  13   4       63.53       59.93     19.44 o 
 -12  14   4      778.22      859.86    146.34 o 
 -11  14   4       25.41       27.41     22.73 o 
 -10  14   4      430.43      376.55     45.01 o 
  -9  14   4      151.45      116.72     28.73 o 
  -8  14   4      219.70      222.28     20.85 o 
  -7  14   4      432.49      390.16     23.58 o 
  -6  14   4      500.91      490.19     25.59 o 
  -5  14   4       68.12       54.78     12.32 o 
  -4  14   4      903.92      875.71     84.94 o 
  -3  14   4       90.92       94.44     16.20 o 
  -2  14   4       20.28       21.93     12.22 o 
  -1  14   4      206.05      163.49     28.91 o 
   0  14   4      181.99      209.97     38.83 o 
   1  14   4      470.75      559.21     71.34 o 
 -10  15   4      532.10      396.86     62.33 o 
  -9  15   4      346.02      300.43     52.86 o 
  -8  15   4       13.71       10.67     12.23 o 
  -7  15   4       89.83       81.10     15.28 o 
  -6  15   4        0.25       -2.39     10.39 o 
  -5  15   4      146.64      124.62     18.41 o 
  -4  15   4      519.83      473.48     43.78 o 
  -3  15   4      103.63      109.70     17.83 o 
  -2  15   4      471.00      532.32     47.52 o 
  -1  15   4        9.91       16.98     21.35 o 
   2 -16   5     1366.42     1461.12    108.80 o 
   3 -16   5      146.67      144.02     20.08 o 
   4 -16   5        0.06       -0.99     11.64 o 
   5 -16   5       18.01        2.94     11.08 o 
   6 -16   5      148.03      138.56     18.50 o 
   7 -16   5      602.21      543.79     31.51 o 
   8 -16   5      622.70      592.38     33.97 o 
   9 -16   5        6.75        9.90     14.51 o 
  -1 -15   5       35.55       29.90     35.88 o 
   0 -15   5        9.80       -2.57     34.55 o 
   1 -15   5       93.75       73.92     33.31 o 
   2 -15   5      468.70      433.11     25.09 o 
   3 -15   5      124.40      131.22     16.51 o 
   4 -15   5     1038.94     1012.88     49.26 o 
   5 -15   5      329.09      272.08     22.14 o 
   6 -15   5       18.64       20.91     11.48 o 
   7 -15   5       43.12       43.49     12.98 o 
   8 -15   5       31.14       16.97     12.64 o 
   9 -15   5      146.07      137.01     20.26 o 
  10 -15   5      894.00      931.62     55.52 o 
  11 -15   5       66.96       39.65     20.14 o 
  -3 -14   5       48.48       31.25     19.43 o 
  -2 -14   5      830.39      920.01     83.97 o 
  -1 -14   5      349.87      415.69     58.80 o 
   0 -14   5      216.16      151.99     38.54 o 
   1 -14   5      234.76      235.33     34.97 o 
   2 -14   5       66.07       62.19     12.51 o 
   3 -14   5      353.24      291.36     21.40 o 
   4 -14   5      431.80      354.60     23.63 o 
   5 -14   5      103.45       92.96     14.38 o 
   6 -14   5      920.07      852.45     36.05 o 
   7 -14   5      828.25      845.66     33.35 o 
   8 -14   5        0.76        4.24     10.91 o 
   9 -14   5      252.27      226.07     20.24 o 
  10 -14   5      196.23      226.90     48.84 o 
  11 -14   5       19.63        6.89     14.55 o 
  12 -14   5      334.70      256.08     33.73 o 
  -5 -13   5      501.04      453.68     42.69 o 
  -4 -13   5       98.72       73.11     24.17 o 
  -3 -13   5        0.98       11.38     15.75 o 
  -2 -13   5      130.73      128.54     20.45 o 
  -1 -13   5        0.60       13.06     13.51 o 
   0 -13   5     1619.40     1914.18    117.19 o 
   1 -13   5     1297.47     1368.68     42.08 o 
   2 -13   5       68.25       72.79     22.50 o 
   3 -13   5      192.45      195.90     17.72 o 
   4 -13   5        8.73       13.16      9.06 o 
   5 -13   5       59.12       37.44     11.83 o 
   6 -13   5     1390.98     1327.00     40.39 o 
   7 -13   5      582.95      514.44     27.21 o 
   8 -13   5      135.43      123.49     16.67 o 
   9 -13   5      159.33      118.98     19.14 o 
  10 -13   5      182.46      166.07     21.55 o 
  11 -13   5      354.94      319.23     30.92 o 
  12 -13   5      214.43      211.49     27.27 o 
  13 -13   5        1.77       10.21     16.51 o 
  -6 -12   5      177.52      143.14     25.72 o 
  -5 -12   5      682.10      777.04     45.69 o 
  -4 -12   5        0.70        6.90     15.36 o 
  -3 -12   5      467.30      440.29     33.08 o 
  -2 -12   5      155.78      142.04     21.11 o 
  -1 -12   5       30.22       29.66     12.67 o 
   0 -12   5      207.05      190.32     12.73 o 
   1 -12   5      249.24      261.91     16.94 o 
   2 -12   5      417.13      420.51     21.04 o 
   3 -12   5     3496.15     3491.02     75.30 o 
   4 -12   5      359.21      343.80     21.67 o 
   5 -12   5        6.22       -2.64      7.08 o 
   6 -12   5       76.60       62.02     13.09 o 
   7 -12   5        0.63        9.84      7.72 o 
   8 -12   5      597.41      601.98     52.62 o 
   9 -12   5     1504.05     1489.68     73.35 o 
  10 -12   5       57.51       57.78     14.82 o 
  11 -12   5        7.85        7.59     11.71 o 
  12 -12   5       47.87       17.94     14.20 o 
  13 -12   5      128.10      119.54     22.44 o 
  14 -12   5      405.56      452.67     37.40 o 
  -7 -11   5        0.08       -4.03     13.09 o 
  -6 -11   5       53.19       60.14     16.26 o 
  -5 -11   5      165.17      148.43     27.08 o 
  -4 -11   5      525.70      484.10     34.56 o 
  -3 -11   5     1522.82     1531.95     62.98 o 
  -2 -11   5        6.35        2.54     10.27 o 
  -1 -11   5      884.05      855.25     27.93 o 
   0 -11   5      925.35     1030.22     26.73 o 
   1 -11   5        0.80        4.82      5.83 o 
   2 -11   5      732.98      762.77     26.36 o 
   3 -11   5     1404.29     1376.65     38.09 o 
   4 -11   5       82.85       78.79     10.40 o 
   5 -11   5     2622.48     2647.49     63.87 o 
   6 -11   5     1274.52     1235.29     33.04 o 
   7 -11   5       74.73       70.68     10.15 o 
   8 -11   5      196.96      204.23     17.95 o 
   9 -11   5       26.82       18.50     10.01 o 
  10 -11   5      583.03      625.85     36.64 o 
  11 -11   5      988.46     1022.14     41.64 o 
  12 -11   5      394.26      416.82     29.08 o 
  13 -11   5        0.18        2.49     12.72 o 
  14 -11   5        4.66       30.17     20.95 o 
  -8 -10   5      120.79       87.83     24.38 o 
  -7 -10   5      352.01      336.52     27.54 o 
  -6 -10   5      226.58      211.19     22.92 o 
  -5 -10   5      133.71      142.50     17.43 o 
  -4 -10   5        4.98        6.38      9.13 o 
  -3 -10   5      210.64      176.17     18.22 o 
  -2 -10   5       22.58       23.56      9.59 o 
  -1 -10   5     3491.71     3559.59     60.78 o 
   0 -10   5     2284.09     2464.91     63.30 o 
   1 -10   5        1.47        1.53      5.23 o 
   2 -10   5      625.56      623.26     25.03 o 
   3 -10   5        9.40        7.03      6.22 o 
   4 -10   5      216.94      211.51     13.83 o 
   5 -10   5     2985.84     2966.71     58.81 o 
   6 -10   5      141.35      158.01     11.76 o 
   7 -10   5      909.82      895.87     31.21 o 
   8 -10   5      961.92      896.08     31.71 o 
   9 -10   5      377.30      361.80     21.77 o 
  10 -10   5      252.73      275.76     22.40 o 
  11 -10   5      228.86      199.20     20.45 o 
  12 -10   5       34.07       20.74     12.33 o 
  13 -10   5      431.93      482.23     34.34 o 
  14 -10   5      469.98      503.32     35.14 o 
  15 -10   5      211.12      214.02     28.69 o 
  -9  -9   5      242.22      223.45     36.25 o 
  -8  -9   5      138.33      111.42     19.72 o 
  -7  -9   5      693.29      732.39     36.71 o 
  -6  -9   5      555.12      509.97     26.94 o 
  -5  -9   5      229.44      203.80     19.54 o 
  -4  -9   5     1492.14     1531.15     51.33 o 
  -3  -9   5      519.93      554.75     30.61 o 
  -2  -9   5        0.04        6.08      6.36 o 
  -1  -9   5      278.75      303.61     20.25 o 
   0  -9   5      426.76      466.42     14.99 o 
   1  -9   5     3040.06     3023.45     49.50 o 
   2  -9   5     3417.26     3601.53     56.47 o 
   3  -9   5      113.71      107.62      9.31 o 
   4  -9   5      202.58      210.17     11.51 o 
   5  -9   5      203.81      201.96     11.29 o 
   6  -9   5       50.38       54.35      9.36 o 
   7  -9   5     1719.86     1695.96     39.31 o 
   8  -9   5     1581.46     1520.02     42.64 o 
   9  -9   5        0.86        2.25      7.51 o 
  10  -9   5      768.57      777.39     28.81 o 
  11  -9   5      370.06      358.77     21.56 o 
  12  -9   5      228.71      251.28     27.61 o 
  13  -9   5      158.76      143.62     20.38 o 
  14  -9   5      173.54      181.60     23.42 o 
  15  -9   5      115.29       80.97     21.42 o 
 -10  -8   5      583.44      590.36     83.22 o 
  -9  -8   5      398.56      275.10     36.96 o 
  -8  -8   5       93.30       96.47     16.84 o 
  -7  -8   5       49.52       32.18     12.28 o 
  -6  -8   5       49.78       48.39     11.22 o 
  -5  -8   5      648.80      612.58     26.56 o 
  -4  -8   5     3454.54     3269.82     69.71 o 
  -3  -8   5       31.23       37.69      8.53 o 
  -2  -8   5     4249.30     4414.65     73.14 o 
  -1  -8   5     2659.97     2858.97     44.05 o 
   0  -8   5      148.31      166.80      9.10 o 
   1  -8   5     1981.33     2031.62     33.51 o 
   2  -8   5     2383.91     2528.02     39.39 o 
   3  -8   5      139.45      130.53      9.44 o 
   4  -8   5     6360.74     6512.40    101.38 o 
   5  -8   5      865.69      842.41     20.75 o 
   6  -8   5      354.83      325.09     14.89 o 
   7  -8   5       14.14       12.64      4.90 o 
   8  -8   5      207.34      161.27     11.02 o 
   9  -8   5      873.57      826.82     30.59 o 
  10  -8   5     2008.67     1851.64     47.93 o 
  11  -8   5      282.23      269.70     24.04 o 
  12  -8   5       61.39       50.49     16.33 o 
  13  -8   5       22.03       23.37     12.23 o 
  14  -8   5       56.56       40.44     15.96 o 
  15  -8   5      401.00      480.01     36.15 o 
 -11  -7   5       13.45       28.24     32.64 o 
 -10  -7   5      195.32      179.65     50.50 o 
  -9  -7   5       85.39       90.53     38.37 o 
  -8  -7   5      872.09      915.72     55.28 o 
  -7  -7   5     1029.86     1020.27     35.39 o 
  -6  -7   5       30.36       27.64      9.09 o 
  -5  -7   5      600.06      546.23     23.76 o 
  -4  -7   5       15.31       21.95      6.21 o 
  -3  -7   5     2020.87     1836.33     38.92 o 
  -2  -7   5     4504.64     4625.10     74.54 o 
  -1  -7   5     2378.46     2504.27     38.66 o 
   0  -7   5      660.23      662.84     13.75 o 
   1  -7   5     2605.88     2642.32     43.68 o 
   2  -7   5      119.85      120.30      6.63 o 
   3  -7   5      763.46      749.26     18.86 o 
   4  -7   5     7119.68     6954.50    100.19 o 
   5  -7   5       83.25      102.90      9.24 o 
   6  -7   5     2738.55     2536.84     49.91 o 
   7  -7   5     2740.46     2460.63     45.71 o 
   8  -7   5       63.72       61.61      7.72 o 
   9  -7   5      236.15      217.36     15.74 o 
  10  -7   5      328.03      278.42     30.45 o 
  11  -7   5      224.95      243.77     18.56 o 
  12  -7   5     1565.05     1572.81     56.24 o 
  13  -7   5      448.27      423.45     37.07 o 
  14  -7   5        0.61       15.03     13.10 o 
  15  -7   5        1.56      -11.75     13.64 o 
 -12  -6   5       20.96       38.21     38.37 o 
 -11  -6   5      247.42      216.28     57.72 o 
 -10  -6   5      277.50      361.04     64.70 o 
  -9  -6   5       76.85       87.13     36.38 o 
  -8  -6   5      212.41      224.19     52.86 o 
  -7  -6   5      459.88      497.02     31.04 o 
  -6  -6   5     1598.28     1596.04     44.02 o 
  -5  -6   5     2925.18     2898.05     60.92 o 
  -4  -6   5     1165.64     1067.91     32.65 o 
  -3  -6   5      780.70      742.79     22.79 o 
  -2  -6   5      302.80      315.24      9.38 o 
  -1  -6   5       83.14      103.64      5.99 o 
   0  -6   5     8270.30     8662.64     99.58 o 
   1  -6   5     5056.69     5191.30     62.17 o 
   2  -6   5      555.67      574.24     11.64 o 
   3  -6   5     2305.52     2385.75     35.08 o 
   4  -6   5       10.02       20.33      3.24 o 
   5  -6   5      261.37      253.05      7.88 o 
   6  -6   5     7287.96     6920.98     90.38 o 
   7  -6   5     1331.15     1210.67     28.29 o 
   8  -6   5       48.87       50.89      7.06 o 
   9  -6   5     1582.68     1472.37     36.34 o 
  10  -6   5      141.28      152.10     14.94 o 
  11  -6   5      226.46      207.22     21.06 o 
  12  -6   5      797.07      804.80     41.07 o 
  13  -6   5        9.93        7.40     10.45 o 
  14  -6   5      338.36      381.19     29.31 o 
  15  -6   5      229.50      244.81     26.61 o 
 -12  -5   5       66.66       38.87     35.38 o 
 -11  -5   5      944.27     1226.40    110.13 o 
 -10  -5   5      189.39      227.74     52.99 o 
  -9  -5   5      476.24      425.66     61.96 o 
  -8  -5   5      533.22      526.80     36.92 o 
  -7  -5   5        0.20       -8.50     10.62 o 
  -6  -5   5      414.09      379.06     18.87 o 
  -5  -5   5     1651.26     1672.98     34.54 o 
  -4  -5   5       27.34       28.20      6.38 o 
  -3  -5   5    11664.68    11639.12    162.47 o 
  -2  -5   5     1495.34     1533.22     24.95 o 
  -1  -5   5      342.98      372.51      8.85 o 
   0  -5   5     2114.86     2227.91     30.63 o 
   1  -5   5     7319.88     7930.67     87.38 o 
   2  -5   5     4519.08     4595.24     56.46 o 
   3  -5   5    10101.48     9745.29    110.39 o 
   4  -5   5     2351.20     2414.70     31.29 o 
   5  -5   5      885.07      909.63     15.72 o 
   6  -5   5       24.67       25.23      4.08 o 
   7  -5   5       40.17       28.71      5.39 o 
   8  -5   5     4391.33     4107.48    105.33 o 
   9  -5   5     3949.15     3712.42     81.81 o 
  10  -5   5       65.54       64.49     15.26 o 
  11  -5   5      905.87      894.48     38.32 o 
  12  -5   5      173.14      166.10     26.23 o 
  13  -5   5      102.52       70.41     15.43 o 
  14  -5   5      378.36      439.24     45.54 o 
  15  -5   5       63.05       51.85     17.34 o 
 -13  -4   5        1.70        4.49     31.31 o 
 -12  -4   5       24.69       35.88     31.73 o 
 -11  -4   5       33.09       10.38     26.00 o 
 -10  -4   5        3.92        4.90     22.92 o 
  -9  -4   5     2299.29     2387.27    147.76 o 
  -8  -4   5     1375.54     1465.54     77.12 o 
  -7  -4   5      885.11      889.34     36.28 o 
  -6  -4   5      882.84      811.86     23.26 o 
  -5  -4   5       22.18       15.63      4.79 o 
  -4  -4   5     1826.39     1833.72     33.71 o 
  -3  -4   5    11994.38    12113.62    158.23 o 
  -2  -4   5     1513.13     1586.95     23.57 o 
  -1  -4   5     8818.15     8858.98    100.32 o 
   0  -4   5     1352.00     1334.23     19.28 o 
   1  -4   5      355.89      374.99      7.80 o 
   2  -4   5     2053.79     2000.12     23.66 o 
   3  -4   5     7582.79     7630.95     90.17 o 
   4  -4   5     1395.15     1337.62     22.99 o 
   5  -4   5     8803.10     8280.92    109.69 o 
   6  -4   5     1770.21     1654.40     36.30 o 
   7  -4   5      248.54      260.38     13.59 o 
   8  -4   5      664.93      594.46     20.93 o 
   9  -4   5      572.61      512.86     29.27 o 
  10  -4   5      991.21      916.62     52.19 o 
  11  -4   5     1947.90     2033.54     65.34 o 
  12  -4   5       30.01       22.48     11.47 o 
  13  -4   5        0.58        1.52     19.85 o 
  14  -4   5      131.60      209.02     30.19 o 
  15  -4   5        0.28        9.58     19.57 o 
 -13  -3   5      117.77      141.03     45.76 o 
 -12  -3   5      573.91      625.58     81.23 o 
 -11  -3   5       75.30       66.11     32.64 o 
 -10  -3   5        1.25        3.41     22.09 o 
  -9  -3   5      378.11      428.57     54.73 o 
  -8  -3   5        4.00       25.29     11.48 o 
  -7  -3   5     1953.97     1961.60     49.67 o 
  -6  -3   5     9324.26     8800.46    157.95 o 
  -5  -3   5      196.39      193.93     12.21 o 
  -4  -3   5       33.17       35.98      3.79 o 
  -3  -3   5      110.29       94.10      4.53 o 
  -2  -3   5       83.19       92.44      4.28 o 
  -1  -3   5    21778.26    21916.32    250.70 o 
   0  -3   5     5963.31     5998.88     68.40 o 
   1  -3   5     1600.10     1565.20     19.45 o 
   2  -3   5     4211.24     4261.39     52.30 o 
   3  -3   5      159.42      172.07      5.90 o 
   4  -3   5     5131.68     4871.10     75.27 o 
   5  -3   5    11118.78    10411.33    155.24 o 
   6  -3   5     1154.73     1187.35     23.26 o 
   7  -3   5     5210.33     4882.33     96.64 o 
   8  -3   5     1048.18     1031.15     27.64 o 
   9  -3   5       32.09       34.78      7.23 o 
  10  -3   5      211.92      164.67     19.53 o 
  11  -3   5      474.40      485.02     28.83 o 
  12  -3   5       67.82       56.90     13.96 o 
  13  -3   5      922.55     1135.49     58.47 o 
  14  -3   5      141.84      121.73     24.77 o 
  15  -3   5       20.93       -4.51     17.96 o 
 -14  -2   5        6.94       13.70     29.57 o 
 -13  -2   5      156.26      141.78     43.52 o 
 -12  -2   5      901.38     1192.43    101.99 o 
 -11  -2   5       16.53      -14.70     22.01 o 
 -10  -2   5     1225.01     1389.52    101.91 o 
  -9  -2   5      218.57      241.28     42.69 o 
  -8  -2   5       47.73       50.28      8.39 o 
  -7  -2   5      549.90      528.01     20.04 o 
  -6  -2   5     2494.33     2409.53     50.29 o 
  -5  -2   5     5835.01     5430.00     84.96 o 
  -4  -2   5    15432.45    14808.62    194.91 o 
  -3  -2   5      895.69      818.59     14.26 o 
  -2  -2   5       18.40       17.87      3.67 o 
  -1  -2   5     2244.12     2307.95     29.52 o 
   0  -2   5     1727.66     1890.74     22.96 o 
   1  -2   5     8010.81     7844.56     86.93 o 
   2  -2   5    12316.98    11948.40    145.88 o 
   3  -2   5       52.30       58.70      3.82 o 
   4  -2   5     1979.53     1972.25     33.14 o 
   5  -2   5     1354.85     1341.69     30.24 o 
   6  -2   5      303.62      277.87     18.71 o 
   7  -2   5     3951.55     3671.59     79.93 o 
   8  -2   5     2359.02     2276.58     55.03 o 
   9  -2   5      261.57      295.14     21.64 o 
  10  -2   5      700.32      670.73     27.72 o 
  11  -2   5        5.90       22.71      8.77 o 
  12  -2   5       46.94       39.97     13.24 o 
  13  -2   5     1020.20     1191.54     60.10 o 
  14  -2   5        0.09      -10.08     14.68 o 
  15  -2   5       85.57       69.02     37.38 o 
 -14  -1   5        7.39        0.58     27.24 o 
 -13  -1   5       14.61      -15.78     22.01 o 
 -12  -1   5       60.33       33.89     27.49 o 
 -11  -1   5      328.35      344.35     52.57 o 
 -10  -1   5     2916.52     3048.56    167.36 o 
  -9  -1   5     1425.62     1269.17     88.54 o 
  -8  -1   5     4100.53     4009.45     77.41 o 
  -7  -1   5      199.23      224.06     10.47 o 
  -6  -1   5        3.48        1.90      3.31 o 
  -5  -1   5     2076.70     2032.23     31.19 o 
  -4  -1   5     9607.14     8953.79    102.50 o 
  -3  -1   5       95.35      105.96      5.96 o 
  -2  -1   5     7978.52     7420.84     96.36 o 
  -1  -1   5     4023.79     4061.04     51.86 o 
   0  -1   5     1242.47     1357.58     19.26 o 
   1  -1   5     2097.09     1996.81     23.82 o 
   2  -1   5     2751.96     2705.13     35.48 o 
   3  -1   5     9137.15     8993.34    143.99 o 
   4  -1   5    27793.09    27046.97    373.95 o 
   5  -1   5     1246.67     1150.13     21.38 o 
   6  -1   5        3.96        1.15      4.01 o 
   7  -1   5      689.86      652.66     29.63 o 
   8  -1   5      362.21      337.55     15.78 o 
   9  -1   5     5032.51     4887.71    109.55 o 
  10  -1   5     1696.17     1767.02     51.07 o 
  11  -1   5        5.21        8.45      8.06 o 
  12  -1   5      298.90      302.75     34.10 o 
  13  -1   5        3.06       -3.68     15.82 o 
  14  -1   5       21.30       14.78     26.08 o 
 -15   0   5       13.35        2.57     29.07 o 
 -14   0   5      427.42      592.27     75.83 o 
 -13   0   5      786.15      932.80     86.46 o 
 -12   0   5        4.47      -11.30     19.19 o 
 -11   0   5        0.53        3.90     17.77 o 
 -10   0   5      826.57      894.34     72.26 o 
  -9   0   5      151.53      152.61     20.94 o 
  -8   0   5     7901.15     7713.73    138.57 o 
  -7   0   5     1745.31     1715.60     31.94 o 
  -6   0   5      385.00      368.04     10.48 o 
  -5   0   5      817.73      740.15     13.20 o 
  -4   0   5      255.58      260.67      6.94 o 
  -3   0   5     1791.90     1708.32     35.98 o 
  -2   0   5     5540.03     5272.99     76.08 o 
  -1   0   5      932.23      869.83     12.95 o 
   0   0   5    17799.30    18500.70    212.46 o 
   1   0   5     1552.63     1558.14     23.41 o 
   2   0   5      260.86      285.22      7.31 o 
   3   0   5     5784.19     5631.58     87.89 o 
   4   0   5     6812.09     6606.48     95.26 o 
   5   0   5       64.04       59.83      5.10 o 
   6   0   5     6859.00     6380.31     99.59 o 
   7   0   5      218.93      206.54     12.27 o 
   8   0   5       23.77       24.13      6.83 o 
   9   0   5      758.89      682.95     28.13 o 
  10   0   5      674.25      649.20     28.47 o 
  11   0   5      766.07      680.87     43.98 o 
  12   0   5     1282.65     1389.77    106.98 o 
  13   0   5       89.47       76.12     24.35 o 
  14   0   5       22.50       27.01     24.31 o 
 -15   1   5       20.84       63.70     34.22 o 
 -14   1   5      495.31      633.71     74.58 o 
 -13   1   5      318.50      432.64     59.38 o 
 -12   1   5      382.90      330.89     50.25 o 
 -11   1   5     1894.95     1914.60    118.19 o 
 -10   1   5      119.30       93.72     12.87 o 
  -9   1   5       85.90      102.23     12.37 o 
  -8   1   5      996.63      996.79     26.39 o 
  -7   1   5      710.79      653.82     14.50 o 
  -6   1   5     4620.69     4343.64     60.17 o 
  -5   1   5     8360.16     7896.61    107.03 o 
  -4   1   5       24.25       24.06      2.73 o 
  -3   1   5        0.65        4.20      2.21 o 
  -2   1   5     2255.71     2441.94     37.51 o 
  -1   1   5      387.39      414.07      8.42 o 
   0   1   5    21227.46    21574.59    245.69 o 
   1   1   5    14038.58    14165.82    169.78 o 
   2   1   5     1598.03     1684.89     24.08 o 
   3   1   5       91.82       61.17      3.78 o 
   4   1   5        5.86        4.24      2.64 o 
   5   1   5     2975.62     2738.38     43.42 o 
   6   1   5     6718.95     6264.02    107.23 o 
   7   1   5        1.66        3.29      4.15 o 
   8   1   5     3231.63     3036.82     74.78 o 
   9   1   5     1025.18      970.02     41.42 o 
  10   1   5        1.30        3.82      9.74 o 
  11   1   5      591.29      636.60     47.08 o 
  12   1   5      184.94      147.08     28.37 o 
  13   1   5       52.27       70.46     23.08 o 
  14   1   5      418.31      365.03     68.27 o 
 -15   2   5       78.08      115.95     40.03 o 
 -14   2   5       79.45       99.25     34.97 o 
 -13   2   5        1.51      -13.87     17.94 o 
 -12   2   5      836.51      842.85     72.59 o 
 -11   2   5     2417.92     2489.80     73.10 o 
 -10   2   5       73.77       63.91     11.31 o 
  -9   2   5     1883.04     1921.45     50.25 o 
  -8   2   5      942.55      880.89     21.15 o 
  -7   2   5       72.53       69.62      5.26 o 
  -6   2   5     3848.03     3612.21     57.84 o 
  -5   2   5     3525.74     3386.18     53.78 o 
  -4   2   5      494.37      418.32      9.35 o 
  -3   2   5    10568.77    10857.53    151.11 o 
  -2   2   5      731.71      775.51     15.69 o 
  -1   2   5      582.63      656.58     11.71 o 
   0   2   5     2130.77     2167.08     30.77 o 
   1   2   5      106.14      137.60      5.11 o 
   2   2   5     8044.41     8024.31    133.21 o 
   3   2   5    13387.49    12654.57    175.03 o 
   4   2   5        9.70        8.78      3.15 o 
   5   2   5      121.65      135.69      9.08 o 
   6   2   5     1093.49     1001.06     28.84 o 
   7   2   5      325.83      313.39     20.83 o 
   8   2   5     3503.95     3270.54     94.89 o 
   9   2   5      939.10      879.11     40.43 o 
  10   2   5      188.36      171.91     41.48 o 
  11   2   5      207.59      227.31     31.92 o 
  12   2   5        2.13       21.88     19.02 o 
  13   2   5       86.28       86.65     33.43 o 
 -15   3   5      537.46      649.50     78.86 o 
 -14   3   5      484.51      504.64     42.06 o 
 -13   3   5       78.50       76.00     29.48 o 
 -12   3   5       23.81       27.50     10.88 o 
 -11   3   5      177.75      202.54     18.58 o 
 -10   3   5      517.85      521.33     22.77 o 
  -9   3   5     4662.04     4656.32    104.49 o 
  -8   3   5      776.03      738.18     20.42 o 
  -7   3   5     1142.87     1104.05     20.68 o 
  -6   3   5      729.01      730.01     15.26 o 
  -5   3   5      113.00      106.29      5.24 o 
  -4   3   5     3612.56     3737.89     46.66 o 
  -3   3   5    16146.62    17392.10    213.68 o 
  -2   3   5      129.64      144.01      5.72 o 
  -1   3   5    15365.72    16492.90    197.20 o 
   0   3   5     1675.40     1647.47     25.08 o 
   1   3   5      942.86     1007.70     18.01 o 
   2   3   5     7674.81     7735.88    101.85 o 
   3   3   5     3591.54     3712.35     57.28 o 
   4   3   5     5824.32     5623.03     88.85 o 
   5   3   5     4961.25     4903.31     85.89 o 
   6   3   5        3.34        7.51      5.00 o 
   7   3   5       12.17        7.46      7.43 o 
   8   3   5      454.69      424.26     29.20 o 
   9   3   5       46.17       71.00     15.60 o 
  10   3   5      837.74      889.90     67.57 o 
  11   3   5      933.99      973.53     73.26 o 
  12   3   5        2.09       12.42     18.65 o 
  13   3   5       25.67       52.49     39.95 o 
 -14   4   5        0.43        0.08     18.19 o 
 -13   4   5      769.69      831.23     32.96 o 
 -12   4   5      859.86      941.77     34.26 o 
 -11   4   5      351.23      345.83     23.01 o 
 -10   4   5      139.52      158.24     20.04 o 
  -9   4   5      943.27      919.10     36.33 o 
  -8   4   5       79.65       78.27      9.86 o 
  -7   4   5     6503.26     6432.73     99.58 o 
  -6   4   5     4754.32     4962.73     89.35 o 
  -5   4   5      383.70      354.95      9.82 o 
  -4   4   5      829.69      880.41     16.66 o 
  -3   4   5      334.23      345.78      8.56 o 
  -2   4   5     6532.02     7177.31     90.41 o 
  -1   4   5     8098.26     8274.45    107.32 o 
   0   4   5     1075.00     1036.25     18.89 o 
   1   4   5     6882.63     7410.22    116.70 o 
   2   4   5        5.85       17.45      4.10 o 
   3   4   5       11.79       18.53      4.80 o 
   4   4   5     3286.49     3207.14     61.26 o 
   5   4   5     1140.61     1171.90     29.37 o 
   6   4   5      120.83      120.25     14.94 o 
   7   4   5     2475.68     2505.57    101.00 o 
   8   4   5      449.42      433.39     53.54 o 
   9   4   5        0.04       -8.13     13.57 o 
  10   4   5      686.02      706.86    143.48 o 
  11   4   5      199.49      247.49     36.50 o 
  12   4   5      247.19      270.17     41.03 o 
 -13   5   5      680.71      748.69     43.32 o 
 -12   5   5      815.63      861.92     57.89 o 
 -11   5   5      174.06      223.99     20.46 o 
 -10   5   5     1622.34     1606.39     54.62 o 
  -9   5   5      694.42      664.78     26.11 o 
  -8   5   5       11.06        6.61      6.46 o 
  -7   5   5     4806.04     4765.35     91.68 o 
  -6   5   5      740.01      706.10     27.90 o 
  -5   5   5     3277.51     3500.37     48.39 o 
  -4   5   5     4412.84     4613.55     60.36 o 
  -3   5   5      194.30      230.66      7.82 o 
  -2   5   5       27.73       26.99      4.42 o 
  -1   5   5     1427.38     1513.67     22.98 o 
   0   5   5      667.62      683.38     15.15 o 
   1   5   5     9225.65     9694.19    122.35 o 
   2   5   5      926.89      994.91     19.87 o 
   3   5   5        3.61        7.89      4.87 o 
   4   5   5      426.65      434.22     24.67 o 
   5   5   5        1.83        3.94      5.87 o 
   6   5   5     1223.91     1161.97     34.24 o 
   7   5   5     2475.96     2413.66     94.39 o 
   8   5   5      187.73      157.45     16.64 o 
   9   5   5      322.96      341.67     39.15 o 
  10   5   5      156.57      193.59     33.87 o 
  11   5   5        4.05      -12.21     20.85 o 
 -14   6   5        0.52       -1.68     12.73 o 
 -13   6   5       74.09       61.30     26.00 o 
 -12   6   5        0.74        0.69     14.13 o 
 -11   6   5     1677.62     1766.35     76.88 o 
 -10   6   5     3111.44     3196.03     78.37 o 
  -9   6   5       21.62       21.54      7.67 o 
  -8   6   5     1469.82     1436.97     37.18 o 
  -7   6   5     2097.76     2129.46     43.68 o 
  -6   6   5       96.31      102.98      8.95 o 
  -5   6   5     3216.93     3273.55     70.97 o 
  -4   6   5     2724.39     2801.78     47.70 o 
  -3   6   5     2082.54     2267.77     43.54 o 
  -2   6   5     6625.98     7009.57     95.41 o 
  -1   6   5      513.20      611.60     14.30 o 
   0   6   5      171.75      209.21      9.17 o 
   1   6   5     1264.07     1272.39     25.57 o 
   2   6   5      919.74      974.64     21.51 o 
   3   6   5     1901.10     1979.19     43.65 o 
   4   6   5     1577.63     1655.20     39.18 o 
   5   6   5       97.79       95.97     11.81 o 
   6   6   5      200.85      201.36     17.55 o 
   7   6   5       59.53       83.65     14.18 o 
   8   6   5      117.76      106.27     27.75 o 
   9   6   5     1237.27     1336.10     52.89 o 
  10   6   5      436.82      537.20    107.35 o 
  11   6   5      105.14      112.62     46.10 o 
 -15   7   5       20.06       16.17     16.54 o 
 -14   7   5      933.33     1226.23     90.70 o 
 -13   7   5      292.03      360.12     38.04 o 
 -12   7   5       17.46       31.67     16.35 o 
 -11   7   5       13.20       15.95     10.08 o 
 -10   7   5      168.85      197.71     26.34 o 
  -9   7   5      765.50      762.68     36.17 o 
  -8   7   5     4568.12     4471.08     90.15 o 
  -7   7   5     1439.95     1360.58     32.80 o 
  -6   7   5      517.76      509.04     16.14 o 
  -5   7   5       35.52       35.71      8.88 o 
  -4   7   5       34.22       51.91      6.29 o 
  -3   7   5     3054.64     3175.32     58.57 o 
  -2   7   5    10532.42    11177.57    168.24 o 
  -1   7   5       29.45       54.61      6.48 o 
   0   7   5      607.91      613.10     17.43 o 
   1   7   5      664.36      703.35     19.18 o 
   2   7   5      350.79      334.03     14.46 o 
   3   7   5     1824.26     1883.60     47.16 o 
   4   7   5      803.10      837.70     31.58 o 
   5   7   5      635.97      568.68     27.49 o 
   6   7   5     2198.09     2154.46     60.69 o 
   7   7   5      150.42      125.04     18.54 o 
   8   7   5        1.89        1.82     11.13 o 
   9   7   5      200.45      240.92     25.59 o 
  10   7   5        2.26       -1.58     15.06 o 
 -15   8   5      209.50      321.76     54.32 o 
 -14   8   5      359.62      524.33     65.61 o 
 -13   8   5       18.34       27.32     23.50 o 
 -12   8   5      354.74      463.64     43.90 o 
 -11   8   5     1280.86     1409.41     56.21 o 
 -10   8   5       90.40       67.98     15.82 o 
  -9   8   5       33.03       26.58     12.20 o 
  -8   8   5      316.60      336.71     19.18 o 
  -7   8   5      312.57      273.83     17.43 o 
  -6   8   5     4626.78     4732.10     98.03 o 
  -5   8   5     2988.52     3219.95     59.20 o 
  -4   8   5       61.04       52.54      6.76 o 
  -3   8   5        0.24        9.42      5.92 o 
  -2   8   5       23.84       23.29      6.37 o 
  -1   8   5      824.50      837.50     22.32 o 
   0   8   5     2921.12     3134.21     55.41 o 
   1   8   5     1074.83     1081.15     27.44 o 
   2   8   5      628.96      674.04     25.40 o 
   3   8   5      265.60      278.12     23.62 o 
   4   8   5       12.42        2.57      8.12 o 
   5   8   5      722.41      665.89     35.43 o 
   6   8   5     1232.81     1243.79     49.38 o 
   7   8   5        0.07        4.92     12.18 o 
   8   8   5      422.74      378.55     29.77 o 
   9   8   5        1.20        4.67     15.02 o 
 -15   9   5       10.95       26.25     28.16 o 
 -14   9   5       12.81       36.38     26.33 o 
 -13   9   5       13.48       20.33     24.46 o 
 -12   9   5      782.95      830.90     45.65 o 
 -11   9   5      484.57      445.09     34.17 o 
 -10   9   5        4.90        1.85     11.28 o 
  -9   9   5     1073.82     1070.14     47.51 o 
  -8   9   5      189.78      177.93     17.15 o 
  -7   9   5      366.53      378.58     23.83 o 
  -6   9   5     2024.95     2002.60     43.90 o 
  -5   9   5      459.39      468.27     20.19 o 
  -4   9   5     2533.10     2658.10     58.64 o 
  -3   9   5     3138.02     3359.37     60.01 o 
  -2   9   5     2705.36     2719.80     54.43 o 
  -1   9   5       20.49       29.65      6.77 o 
   0   9   5      743.82      752.98     26.50 o 
   1   9   5        8.25       17.02      6.51 o 
   2   9   5     2630.75     2709.44     69.14 o 
   3   9   5     1208.52     1260.91     55.00 o 
   4   9   5       88.78       56.88     13.49 o 
   5   9   5      225.60      203.23     37.65 o 
   6   9   5        0.42        5.63     11.27 o 
   7   9   5      201.55      196.96     25.79 o 
   8   9   5      419.09      472.09     73.26 o 
 -15  10   5      376.22      610.29     79.40 o 
 -14  10   5      229.18      265.70     53.49 o 
 -13  10   5        1.47      -17.77     21.51 o 
 -12  10   5        1.41        5.62     15.34 o 
 -11  10   5       39.54       42.50     17.19 o 
 -10  10   5      745.85      760.29     44.65 o 
  -9  10   5     2837.47     2943.31    130.37 o 
  -8  10   5       50.28       43.77     12.95 o 
  -7  10   5      546.36      602.52     27.56 o 
  -6  10   5      372.55      349.84     17.75 o 
  -5  10   5        1.65        4.10      6.84 o 
  -4  10   5     1251.57     1329.23     33.74 o 
  -3  10   5     2202.82     2400.15     54.88 o 
  -2  10   5      276.77      270.33     23.94 o 
  -1  10   5     2574.75     2721.40     72.62 o 
   0  10   5       48.57       33.20      8.24 o 
   1  10   5       14.45       20.29      9.95 o 
   2  10   5      625.90      703.40     43.07 o 
   3  10   5      236.54      183.01     19.88 o 
   4  10   5     1136.37     1090.59     45.15 o 
   5  10   5      726.12      668.88     38.67 o 
   6  10   5       76.77       50.47     15.37 o 
   7  10   5       15.47       12.24     13.83 o 
 -14  11   5        3.34       -6.98     24.50 o 
 -13  11   5      273.23      247.60     37.57 o 
 -12  11   5      525.61      488.21     47.88 o 
 -11  11   5        0.56        4.67     14.37 o 
 -10  11   5       73.19       87.94     20.53 o 
  -9  11   5       32.61       26.39     14.07 o 
  -8  11   5      647.62      640.98     33.34 o 
  -7  11   5     3095.36     3153.36     64.69 o 
  -6  11   5      805.78      838.12     27.10 o 
  -5  11   5       58.38       59.50     10.19 o 
  -4  11   5      123.28      116.82     11.63 o 
  -3  11   5       22.60       22.61      7.80 o 
  -2  11   5      901.29      944.02     34.16 o 
  -1  11   5     2194.15     2344.59     62.07 o 
   0  11   5        1.19       10.83      8.68 o 
   1  11   5      473.18      478.45     27.93 o 
   2  11   5      173.73      173.11     19.84 o 
   3  11   5        0.02        5.82     11.60 o 
   4  11   5      152.31      171.01     21.00 o 
   5  11   5      554.21      513.53     33.34 o 
   6  11   5       84.99       63.06     22.76 o 
 -14  12   5      105.09       82.56     41.03 o 
 -13  12   5      339.90      299.41     42.05 o 
 -12  12   5      153.71      186.01     46.64 o 
 -11  12   5      452.70      459.49     46.86 o 
 -10  12   5      804.16      721.07     46.82 o 
  -9  12   5      209.87      194.27     29.54 o 
  -8  12   5      166.48      132.60     23.68 o 
  -7  12   5      422.29      382.94     20.47 o 
  -6  12   5       22.54       31.58     12.12 o 
  -5  12   5     1845.47     2017.05     47.23 o 
  -4  12   5     1795.01     1937.83     45.64 o 
  -3  12   5        8.75       20.89      8.63 o 
  -2  12   5       18.30       21.87     11.10 o 
  -1  12   5       75.36       63.78     27.24 o 
   0  12   5       44.41       77.74     32.14 o 
   1  12   5     1995.58     1927.06    121.34 o 
   2  12   5      413.09      442.70     29.78 o 
   3  12   5       50.39       41.26     14.93 o 
   4  12   5        4.52       -5.75     13.47 o 
 -13  13   5        8.37       23.56     25.26 o 
 -12  13   5       64.73       55.14     25.24 o 
 -11  13   5      442.43      383.47     51.91 o 
 -10  13   5      337.97      391.82     70.22 o 
  -9  13   5        1.69       -3.03     20.56 o 
  -8  13   5      491.59      515.49     29.56 o 
  -7  13   5       27.42       17.94     10.88 o 
  -6  13   5        7.76        9.66      9.61 o 
  -5  13   5      605.63      592.62     29.88 o 
  -4  13   5      495.22      490.66     50.69 o 
  -3  13   5      385.66      373.97     26.22 o 
  -2  13   5     1225.77     1312.87     47.76 o 
  -1  13   5       26.35       29.84     17.48 o 
   0  13   5        2.11       -3.07     24.58 o 
   1  13   5      324.60      440.78     62.21 o 
   2  13   5        4.56        6.15     28.82 o 
 -11  14   5        4.69        1.40     21.18 o 
 -10  14   5        5.26       48.31     22.18 o 
  -9  14   5      485.61      441.79     32.12 o 
  -8  14   5     1222.94     1194.22     89.32 o 
  -7  14   5       14.45       13.32     12.46 o 
  -6  14   5      547.11      579.06     28.06 o 
  -5  14   5       21.39       21.83     11.80 o 
  -4  14   5       26.61       35.20     13.52 o 
  -3  14   5      892.56      891.07     49.35 o 
  -2  14   5      677.19      667.93     59.10 o 
  -1  14   5      108.76       50.53     30.56 o 
   0  14   5      698.44      693.85     74.75 o 
  -9  15   5      275.00      225.72     25.41 o 
  -8  15   5      273.06      278.26     36.01 o 
  -7  15   5       21.11       26.48     14.76 o 
  -6  15   5      582.93      544.93     32.72 o 
  -5  15   5      254.08      219.72     22.26 o 
  -4  15   5       18.04        6.83     12.46 o 
  -3  15   5        9.98        9.95     12.24 o 
  -2  15   5       15.63       19.31     21.52 o 
   2 -16   6      428.91      493.10     67.94 o 
   3 -16   6      122.04       94.89     18.00 o 
   4 -16   6       89.76      104.53     22.00 o 
   5 -16   6       21.82       13.48     12.71 o 
   6 -16   6      519.84      470.84     28.76 o 
   7 -16   6      223.93      208.15     24.90 o 
   8 -16   6       29.44       19.89     16.14 o 
   9 -16   6       74.45       46.41     17.45 o 
  -1 -15   6       97.48       72.18     39.87 o 
   0 -15   6      445.79      464.70     63.45 o 
   1 -15   6      264.50      351.33     54.57 o 
   2 -15   6      135.20      163.85     28.78 o 
   3 -15   6      269.22      248.74     20.92 o 
   4 -15   6        5.77       14.99     11.36 o 
   5 -15   6      224.06      188.09     31.06 o 
   6 -15   6      388.05      351.50     24.93 o 
   7 -15   6        0.02       11.28     11.92 o 
   8 -15   6      230.40      201.94     23.39 o 
   9 -15   6       50.98       36.81     14.07 o 
  10 -15   6       54.34       33.06     18.05 o 
  11 -15   6      146.31       98.56     57.14 o 
  -3 -14   6      494.41      576.60     40.61 o 
  -2 -14   6       88.52       48.50     28.82 o 
  -1 -14   6        0.22       39.53     28.99 o 
   0 -14   6       89.69      101.33     33.47 o 
   1 -14   6        1.79        2.22     14.97 o 
   2 -14   6      608.04      678.25     39.91 o 
   3 -14   6      369.97      392.48     32.94 o 
   4 -14   6        6.26        7.00      9.76 o 
   5 -14   6       92.40       83.25     13.80 o 
   6 -14   6       71.87       85.26     14.59 o 
   7 -14   6      801.14      730.58     35.60 o 
   8 -14   6      753.23      739.72     31.64 o 
   9 -14   6      370.31      345.26     23.45 o 
  10 -14   6      236.03      216.17     28.33 o 
  11 -14   6      105.25       73.70     25.64 o 
  12 -14   6       85.33       85.95     22.22 o 
  -5 -13   6        1.82       -3.85     20.86 o 
  -4 -13   6      177.21      274.91     54.40 o 
  -3 -13   6      439.49      437.65     44.56 o 
  -2 -13   6      184.88      194.71     24.87 o 
  -1 -13   6      515.63      506.11     33.65 o 
   0 -13   6      397.17      395.61     35.97 o 
   1 -13   6       21.57       11.73     10.12 o 
   2 -13   6      369.87      340.55     27.13 o 
   3 -13   6        0.97       15.28      9.66 o 
   4 -13   6      648.88      564.12     38.66 o 
   5 -13   6     1317.13     1345.97     44.23 o 
   6 -13   6      128.94      118.69     14.59 o 
   7 -13   6       41.29       45.35     11.09 o 
   8 -13   6       33.96       32.96     10.93 o 
   9 -13   6       70.76       49.91     15.13 o 
  10 -13   6      840.05      866.14     50.76 o 
  11 -13   6      171.20      182.78     29.14 o 
  12 -13   6        6.14       10.99     14.13 o 
  13 -13   6       71.18       64.39     20.35 o 
  -6 -12   6       65.26       55.98     21.33 o 
  -5 -12   6       51.31       73.97     19.68 o 
  -4 -12   6       70.30      114.70     21.69 o 
  -3 -12   6        3.48        9.86     20.60 o 
  -2 -12   6      136.18      146.63     26.66 o 
  -1 -12   6     1211.91     1243.98     46.23 o 
   0 -12   6      213.50      191.43     16.94 o 
   1 -12   6      340.05      365.91     19.54 o 
   2 -12   6      465.79      463.51     28.21 o 
   3 -12   6      170.90      155.00     15.65 o 
   4 -12   6      559.10      539.54     24.40 o 
   5 -12   6      882.58      884.54     46.01 o 
   6 -12   6       76.08       72.04     11.04 o 
   7 -12   6     1547.03     1542.72     48.05 o 
   8 -12   6      249.49      208.20     16.95 o 
   9 -12   6      150.86      153.87     19.95 o 
  10 -12   6       95.08       92.01     16.56 o 
  11 -12   6        1.05        6.55     10.94 o 
  12 -12   6      318.07      287.06     31.18 o 
  13 -12   6      433.41      466.85     36.67 o 
  14 -12   6       52.90       28.40     23.50 o 
  -7 -11   6      261.94      261.21     30.35 o 
  -6 -11   6        0.01       -8.87     14.14 o 
  -5 -11   6     1067.95     1047.79     51.44 o 
  -4 -11   6     1307.00     1309.97     57.36 o 
  -3 -11   6       11.75       -0.97     11.46 o 
  -2 -11   6      119.00      142.53     17.68 o 
  -1 -11   6      138.17      130.86     14.31 o 
   0 -11   6      758.76      845.80     26.46 o 
   1 -11   6     2821.25     2869.74     58.71 o 
   2 -11   6      807.70      801.99     27.33 o 
   3 -11   6     1162.75     1178.39     34.61 o 
   4 -11   6      627.68      599.47     24.04 o 
   5 -11   6      357.01      371.00     18.23 o 
   6 -11   6      844.74      898.09     27.60 o 
   7 -11   6     1554.33     1508.70     48.70 o 
   8 -11   6        0.46       11.66      8.85 o 
   9 -11   6      598.37      600.54     29.01 o 
  10 -11   6      225.58      197.85     21.17 o 
  11 -11   6       16.31       14.60     11.00 o 
  12 -11   6      146.33      114.76     20.61 o 
  13 -11   6      113.51       72.26     18.54 o 
  14 -11   6       16.15       -5.15     18.55 o 
  -8 -10   6      138.25      154.88     31.44 o 
  -7 -10   6        0.29       32.98     16.93 o 
  -6 -10   6       14.86       25.16     13.39 o 
  -5 -10   6      576.90      494.01     29.92 o 
  -4 -10   6      254.78      250.23     33.24 o 
  -3 -10   6      629.34      605.53     30.73 o 
  -2 -10   6     1334.97     1346.62     41.49 o 
  -1 -10   6       84.80       61.24     10.14 o 
   0 -10   6        1.45        4.83      5.65 o 
   1 -10   6      360.34      356.14     14.53 o 
   2 -10   6       25.04       23.93      7.32 o 
   3 -10   6     4237.76     4260.02     73.42 o 
   4 -10   6     4336.67     4426.71     75.70 o 
   5 -10   6      132.77      154.42     12.19 o 
   6 -10   6        0.45        4.14      5.86 o 
   7 -10   6      241.67      235.44     18.84 o 
   8 -10   6      641.32      631.12     27.28 o 
   9 -10   6     1768.12     1748.78     48.90 o 
  10 -10   6      632.76      659.04     33.90 o 
  11 -10   6      332.06      367.80     32.10 o 
  12 -10   6      190.88      231.37     25.27 o 
  13 -10   6       11.50       25.02     11.26 o 
  14 -10   6      475.78      532.84     37.12 o 
  -9  -9   6      475.00      399.45     65.74 o 
  -8  -9   6      931.51     1090.91     73.05 o 
  -7  -9   6       62.52       51.91     28.61 o 
  -6  -9   6      260.42      283.03     35.92 o 
  -5  -9   6      219.02      223.89     26.25 o 
  -4  -9   6        4.59       17.14      8.78 o 
  -3  -9   6     1884.31     1807.20     44.33 o 
  -2  -9   6      593.74      583.74     21.95 o 
  -1  -9   6      407.33      397.53     14.52 o 
   0  -9   6     3497.93     3647.56     57.99 o 
   1  -9   6      996.57     1041.59     23.14 o 
   2  -9   6      396.04      382.71     15.29 o 
   3  -9   6      741.35      714.33     20.35 o 
   4  -9   6       34.22       39.25      6.60 o 
   5  -9   6     3038.01     2952.77     53.20 o 
   6  -9   6     1650.76     1668.20     41.25 o 
   7  -9   6      254.08      219.99     16.18 o 
   8  -9   6       17.17       12.72     10.40 o 
   9  -9   6      271.71      288.15     18.51 o 
  10  -9   6       24.42       12.17      8.82 o 
  11  -9   6     1295.45     1314.86     51.21 o 
  12  -9   6      633.14      652.32     31.93 o 
  13  -9   6       19.60       26.62     13.51 o 
  14  -9   6        0.84       24.61     15.31 o 
  15  -9   6        0.48       -5.75     15.20 o 
 -10  -8   6       11.93      -27.57     23.75 o 
  -9  -8   6       76.58       61.34     18.71 o 
  -8  -8   6      212.73      163.07     49.96 o 
  -7  -8   6       13.82       14.00     10.08 o 
  -6  -8   6     1711.93     1783.64     57.12 o 
  -5  -8   6      578.42      587.64     29.91 o 
  -4  -8   6        6.42        4.51      7.78 o 
  -3  -8   6      309.59      331.88     22.12 o 
  -2  -8   6      666.45      603.18     19.61 o 
  -1  -8   6      393.97      422.99     13.50 o 
   0  -8   6     9993.22    10201.98    141.31 o 
   1  -8   6       19.37       28.42      5.04 o 
   2  -8   6     1943.08     1948.10     32.17 o 
   3  -8   6     1042.04     1033.89     24.04 o 
   4  -8   6      122.56      127.65      8.81 o 
   5  -8   6     2842.35     2814.96     50.31 o 
   6  -8   6     3365.57     3375.37     53.74 o 
   7  -8   6      677.06      599.08     17.50 o 
   8  -8   6     3235.90     3188.39     63.86 o 
   9  -8   6      801.14      716.05     30.18 o 
  10  -8   6      174.81      139.61     15.36 o 
  11  -8   6      253.47      263.20     20.31 o 
  12  -8   6       80.68       77.71     15.92 o 
  13  -8   6      835.61      922.81     50.05 o 
  14  -8   6      691.49      828.61     43.58 o 
  15  -8   6       35.45       32.87     18.12 o 
 -11  -7   6      104.91      140.03     50.17 o 
 -10  -7   6      392.58      531.72     78.57 o 
  -9  -7   6      501.21      523.00     73.84 o 
  -8  -7   6       52.31        3.74     22.76 o 
  -7  -7   6       60.52       51.15     14.82 o 
  -6  -7   6     1075.03     1121.02     36.00 o 
  -5  -7   6       18.93       20.16      7.75 o 
  -4  -7   6     3797.83     3761.20     69.19 o 
  -3  -7   6     2842.95     2968.52     56.58 o 
  -2  -7   6      958.69      921.33     23.93 o 
  -1  -7   6       42.02       31.70      4.75 o 
   0  -7   6     1164.78     1108.73     20.25 o 
   1  -7   6     1414.43     1358.43     23.19 o 
   2  -7   6     8624.64     8974.07    117.44 o 
   3  -7   6     1793.06     1798.95     32.06 o 
   4  -7   6      700.15      703.98     17.08 o 
   5  -7   6        3.93        6.59      3.82 o 
   6  -7   6       91.11       94.63      7.20 o 
   7  -7   6      460.45      419.63     13.42 o 
   8  -7   6     3713.99     3487.16     65.77 o 
   9  -7   6       16.25       24.08      7.85 o 
  10  -7   6     1221.56     1176.84     44.57 o 
  11  -7   6      311.82      303.61     24.66 o 
  12  -7   6       92.64       96.56     16.23 o 
  13  -7   6      637.61      708.58     38.47 o 
  14  -7   6      274.53      273.72     43.49 o 
  15  -7   6       47.77       21.87     28.59 o 
 -12  -6   6        0.07       -5.98     28.65 o 
 -11  -6   6      111.47      131.64     49.42 o 
 -10  -6   6      382.21      427.82     69.43 o 
  -9  -6   6      970.33      985.87     92.27 o 
  -8  -6   6       97.40      107.31     36.13 o 
  -7  -6   6      842.15      968.36     51.26 o 
  -6  -6   6       34.55       22.15      7.98 o 
  -5  -6   6       71.16       64.22      7.64 o 
  -4  -6   6     4454.41     4169.59     73.79 o 
  -3  -6   6     2214.48     2139.91     42.25 o 
  -2  -6   6     3606.46     3647.84     57.51 o 
  -1  -6   6     4973.19     5213.92     67.94 o 
   0  -6   6       58.53       47.50      4.86 o 
   1  -6   6      108.85      124.48      5.95 o 
   2  -6   6     4282.47     4352.21     54.91 o 
   3  -6   6       14.49       16.90      3.31 o 
   4  -6   6     9693.62     9518.73    113.47 o 
   5  -6   6     4335.25     4191.78     56.28 o 
   6  -6   6       71.51       68.87      5.76 o 
   7  -6   6      364.42      328.66     19.39 o 
   8  -6   6      108.00      107.71     10.02 o 
   9  -6   6     1296.18     1180.68     39.32 o 
  10  -6   6     3062.56     2873.14     81.44 o 
  11  -6   6      268.43      259.71     22.69 o 
  12  -6   6       59.43       59.18     14.10 o 
  13  -6   6       27.91       40.97     14.02 o 
  14  -6   6        0.24        2.95     11.29 o 
  15  -6   6      108.17      125.44     22.82 o 
 -12  -5   6       98.09       41.61     36.38 o 
 -11  -5   6       23.34        3.57     26.66 o 
 -10  -5   6      118.79       88.79     38.45 o 
  -9  -5   6      147.41      164.70     43.69 o 
  -8  -5   6      683.50      653.23     70.60 o 
  -7  -5   6     2072.04     2116.88    127.57 o 
  -6  -5   6      356.25      365.07     18.13 o 
  -5  -5   6     1614.92     1525.69     32.34 o 
  -4  -5   6        1.05        7.33      4.37 o 
  -3  -5   6       12.60       16.47      4.13 o 
  -2  -5   6     7820.85     7538.31    102.95 o 
  -1  -5   6     5591.36     5822.58     68.83 o 
   0  -5   6      964.57     1036.67     16.47 o 
   1  -5   6     7528.32     7549.23     86.65 o 
   2  -5   6     1090.22     1096.74     16.55 o 
   3  -5   6      223.66      219.71      8.59 o 
   4  -5   6     4027.34     3972.75     50.40 o 
   5  -5   6     2362.04     2159.29     31.36 o 
   6  -5   6     3270.91     3058.60     72.40 o 
   7  -5   6     3361.96     3099.61     62.00 o 
   8  -5   6      840.31      716.91     22.20 o 
   9  -5   6        8.56        5.70      6.31 o 
  10  -5   6      271.71      242.46     20.79 o 
  11  -5   6        5.28       13.02      9.26 o 
  12  -5   6     1300.26     1454.39     65.35 o 
  13  -5   6      978.66     1064.36     56.05 o 
  14  -5   6        3.36       14.88     12.12 o 
  15  -5   6       14.89       21.54     16.93 o 
 -13  -4   6      105.21       37.79     34.88 o 
 -12  -4   6       13.69       39.70     31.56 o 
 -11  -4   6      600.86      766.52     87.96 o 
 -10  -4   6      679.12      777.24     83.55 o 
  -9  -4   6        0.03        7.64     19.02 o 
  -8  -4   6       97.94      137.96     36.63 o 
  -7  -4   6     1016.06      970.79     46.04 o 
  -6  -4   6      171.18      171.89     10.78 o 
  -5  -4   6     9740.04     9648.06    186.17 o 
  -4  -4   6      799.28      807.74     16.45 o 
  -3  -4   6     1733.50     1814.33     27.81 o 
  -2  -4   6      271.71      320.55     10.30 o 
  -1  -4   6      863.55      937.69     14.90 o 
   0  -4   6     4461.26     4399.30     52.28 o 
   1  -4   6    16772.85    16065.86    177.49 o 
   2  -4   6        8.71       10.14      2.48 o 
   3  -4   6     3634.97     3477.87     43.90 o 
   4  -4   6      774.98      670.46     12.09 o 
   5  -4   6      354.06      382.55     10.01 o 
   6  -4   6     2419.12     2260.80     42.20 o 
   7  -4   6     2941.70     2714.77     61.64 o 
   8  -4   6      223.21      240.58     15.38 o 
   9  -4   6     2564.14     2389.35     79.16 o 
  10  -4   6      439.24      402.20     25.65 o 
  11  -4   6       21.21       23.10     12.84 o 
  12  -4   6      693.43      661.64     42.19 o 
  13  -4   6      248.67      274.61     66.07 o 
  14  -4   6      289.43      391.93     38.00 o 
  15  -4   6      287.74      393.24     40.42 o 
 -13  -3   6       13.06       36.46     30.65 o 
 -12  -3   6      135.03       44.60     31.98 o 
 -11  -3   6     1356.33     1769.83    127.32 o 
 -10  -3   6      683.11      817.18     82.06 o 
  -9  -3   6      374.74      413.53     54.90 o 
  -8  -3   6     2319.03     2393.08    138.12 o 
  -7  -3   6        9.85       14.96      7.37 o 
  -6  -3   6     3495.86     3454.89     68.05 o 
  -5  -3   6     5354.49     5266.72     83.96 o 
  -4  -3   6      292.04      279.23     10.47 o 
  -3  -3   6     9847.56     9915.15    117.84 o 
  -2  -3   6     8053.47     7885.04     94.51 o 
  -1  -3   6      328.77      342.51      7.01 o 
   0  -3   6      268.08      301.40      6.61 o 
   1  -3   6     3017.84     2985.68     34.56 o 
   2  -3   6      469.64      465.30      8.28 o 
   3  -3   6    12296.93    11606.54    157.69 o 
   4  -3   6     2418.36     2241.02     32.60 o 
   5  -3   6     2865.11     2798.88     43.35 o 
   6  -3   6     1351.22     1227.22     24.18 o 
   7  -3   6       31.86       29.56      5.97 o 
   8  -3   6     1817.08     1714.11     45.82 o 
   9  -3   6     6075.68     5765.08    114.43 o 
  10  -3   6       27.38       10.61      8.38 o 
  11  -3   6      546.15      561.72     31.68 o 
  12  -3   6      170.81      152.94     31.64 o 
  13  -3   6      119.68      161.51     25.90 o 
  14  -3   6      137.13      159.39     27.07 o 
  15  -3   6      151.14      226.71     44.10 o 
 -14  -2   6      291.38      341.36     64.45 o 
 -13  -2   6       94.98       96.01     39.20 o 
 -12  -2   6       47.20       -6.98     21.51 o 
 -11  -2   6       15.97       -6.23     19.02 o 
 -10  -2   6        9.78       26.33     22.01 o 
  -9  -2   6     1625.15     1852.97    116.44 o 
  -8  -2   6     1405.91     1355.17     80.23 o 
  -7  -2   6      829.45      776.03     37.57 o 
  -6  -2   6      631.83      647.95     19.67 o 
  -5  -2   6       70.87       78.28      5.27 o 
  -4  -2   6      347.82      319.80      8.45 o 
  -3  -2   6     9853.63     9450.12    119.15 o 
  -2  -2   6     4631.13     4393.44     54.65 o 
  -1  -2   6     4638.98     4482.85     57.03 o 
   0  -2   6     4611.46     4346.72     45.97 o 
   1  -2   6       34.03       32.51      3.13 o 
   2  -2   6      172.82      207.47      5.17 o 
   3  -2   6    12533.54    12251.13    165.78 o 
   4  -2   6     1268.28     1276.14     23.22 o 
   5  -2   6     5633.25     5122.85     80.54 o 
   6  -2   6     4220.20     3924.55     63.99 o 
   7  -2   6        5.65        5.48      4.50 o 
   8  -2   6       41.30       33.69      9.97 o 
   9  -2   6      176.92      151.63     19.03 o 
  10  -2   6      320.24      337.78     20.97 o 
  11  -2   6     1555.44     1701.98     51.78 o 
  12  -2   6      454.47      442.28     36.08 o 
  13  -2   6       21.38        3.46     14.08 o 
  14  -2   6       93.41      141.02     50.79 o 
 -14  -1   6      171.32      282.06     58.22 o 
 -13  -1   6       16.10       33.39     26.25 o 
 -12  -1   6      958.84     1263.11    101.58 o 
 -11  -1   6      375.23      332.22     51.83 o 
 -10  -1   6       35.77       81.06     27.82 o 
  -9  -1   6       32.10       21.40     10.68 o 
  -8  -1   6      270.21      251.69     17.69 o 
  -7  -1   6     3119.64     2930.11     77.45 o 
  -6  -1   6    10297.53     9759.35    157.59 o 
  -5  -1   6     1016.14      915.90     15.51 o 
  -4  -1   6     2672.73     2492.73     35.29 o 
  -3  -1   6        0.21        2.68      2.29 o 
  -2  -1   6      373.85      477.68      9.04 o 
  -1  -1   6     5488.88     5285.69     67.52 o 
   0  -1   6    16261.77    16135.17    195.07 o 
   1  -1   6       47.11       46.85      2.84 o 
   2  -1   6    12921.53    12859.14    152.49 o 
   3  -1   6        3.64       12.31      2.99 o 
   4  -1   6        0.55        5.24      2.58 o 
   5  -1   6     3055.83     2765.95     44.21 o 
   6  -1   6     3773.98     3505.40     58.48 o 
   7  -1   6     1823.65     1644.20     59.84 o 
   8  -1   6     3594.55     3402.97     86.76 o 
   9  -1   6      290.92      298.08     19.19 o 
  10  -1   6        0.03        5.72      7.19 o 
  11  -1   6      148.49      143.36     16.58 o 
  12  -1   6        0.02        6.09     10.85 o 
  13  -1   6      522.72      569.26     72.09 o 
  14  -1   6      329.16      348.17     59.38 o 
 -15   0   6       97.98       67.86     37.13 o 
 -14   0   6        2.74       28.24     28.65 o 
 -13   0   6      132.63      120.02     39.70 o 
 -12   0   6      389.10      475.41     60.71 o 
 -11   0   6      169.90      167.19     37.87 o 
 -10   0   6     1191.12     1207.25     42.89 o 
  -9   0   6      559.97      528.72     26.37 o 
  -8   0   6       17.87       18.65      9.35 o 
  -7   0   6      718.34      724.70     28.32 o 
  -6   0   6     2708.18     2619.61     44.71 o 
  -5   0   6      664.55      624.51     13.08 o 
  -4   0   6    12551.03    11287.36    141.65 o 
  -3   0   6     6480.11     6238.80    108.27 o 
  -2   0   6      692.21      712.88     14.22 o 
  -1   0   6     3591.82     3981.60     46.50 o 
   0   0   6     2154.91     2213.99     28.55 o 
   1   0   6     5643.82     5594.02     66.49 o 
   2   0   6    24691.07    24113.79    263.45 o 
   3   0   6     2678.02     2694.26     39.21 o 
   4   0   6     5438.01     5137.41     70.38 o 
   5   0   6      628.29      557.71     19.88 o 
   6   0   6        0.01        7.88      4.42 o 
   7   0   6     4461.77     4070.31     73.70 o 
   8   0   6     2525.32     2354.17     53.91 o 
   9   0   6       19.76       11.24      7.84 o 
  10   0   6     1167.19     1154.81     40.26 o 
  11   0   6      209.66      189.23     28.02 o 
  12   0   6        3.84       14.81     16.40 o 
  13   0   6       60.92       47.75     27.33 o 
  14   0   6       54.45       23.07     23.41 o 
 -15   1   6      357.66      471.92     69.10 o 
 -14   1   6       52.33       25.08     27.24 o 
 -13   1   6       19.66        3.90     21.93 o 
 -12   1   6        6.57       -6.06     19.52 o 
 -11   1   6      137.77      162.19     16.94 o 
 -10   1   6     1883.24     1908.35     87.79 o 
  -9   1   6      345.05      344.29     26.62 o 
  -8   1   6      417.15      426.59     22.20 o 
  -7   1   6     3627.72     3538.70     71.35 o 
  -6   1   6       16.43       13.22      2.99 o 
  -5   1   6     1446.58     1490.95     29.33 o 
  -4   1   6     3678.90     3367.31     67.14 o 
  -3   1   6      232.45      228.76      6.93 o 
  -2   1   6    11390.89    12041.23    156.31 o 
  -1   1   6    13827.90    14386.95    166.38 o 
   0   1   6     2094.65     2300.56     28.53 o 
   1   1   6      484.41      500.14      9.35 o 
   2   1   6     7379.66     7529.08     89.43 o 
   3   1   6      210.17      191.79      7.61 o 
   4   1   6    13881.05    13167.52    171.10 o 
   5   1   6     2757.66     2635.68     45.66 o 
   6   1   6      108.48      118.39      9.29 o 
   7   1   6       10.64       13.26      5.78 o 
   8   1   6       78.82       79.89     13.11 o 
   9   1   6      372.53      326.04     30.78 o 
  10   1   6     1400.96     1390.60     55.15 o 
  11   1   6      136.49      141.50     26.14 o 
  12   1   6      295.21      287.22     36.23 o 
  13   1   6      136.68      142.45     30.65 o 
 -15   2   6      105.79      112.56     26.22 o 
 -14   2   6      162.62      200.98     30.55 o 
 -13   2   6      438.33      444.93     58.06 o 
 -12   2   6      260.65      202.60     31.89 o 
 -11   2   6        0.35       15.18      8.08 o 
 -10   2   6       78.38       85.10     12.94 o 
  -9   2   6       13.55        6.93      7.05 o 
  -8   2   6     4141.54     3926.64     79.20 o 
  -7   2   6     6385.79     6061.21     96.15 o 
  -6   2   6      399.05      414.30     15.82 o 
  -5   2   6     1241.95     1111.82     26.38 o 
  -4   2   6      204.53      216.17      7.06 o 
  -3   2   6      120.89      127.57      5.08 o 
  -2   2   6    11386.55    12041.31    165.16 o 
  -1   2   6     5869.50     6210.68     73.66 o 
   0   2   6     6066.70     6280.69     78.22 o 
   1   2   6     9425.97     9618.95    124.32 o 
   2   2   6      268.93      263.25     11.61 o 
   3   2   6       26.29       25.13      3.87 o 
   4   2   6     3146.70     3022.01     55.66 o 
   5   2   6       40.22       32.44      5.79 o 
   6   2   6      905.63      890.76     23.78 o 
   7   2   6     5353.12     4951.22     99.56 o 
   8   2   6        3.14        1.78      7.79 o 
   9   2   6       47.16       49.94     12.89 o 
  10   2   6       60.61       81.54     21.07 o 
  11   2   6        0.34       -0.89     14.93 o 
  12   2   6      474.99      471.33     46.08 o 
  13   2   6      192.84      246.23     49.54 o 
 -15   3   6      131.36      102.91     34.47 o 
 -14   3   6       28.11       36.29     17.40 o 
 -13   3   6      581.00      617.86     44.21 o 
 -12   3   6        8.13        5.86      8.57 o 
 -11   3   6     1367.09     1425.02     43.45 o 
 -10   3   6     1632.01     1598.20     56.54 o 
  -9   3   6        0.04       12.66      6.51 o 
  -8   3   6      175.63      178.23     18.81 o 
  -7   3   6      632.52      674.93     28.85 o 
  -6   3   6      928.66      804.46     20.32 o 
  -5   3   6    14341.27    15264.79    232.15 o 
  -4   3   6      712.14      715.71     12.98 o 
  -3   3   6     2107.95     2273.17     33.02 o 
  -2   3   6        0.03        3.34      2.57 o 
  -1   3   6     1232.30     1290.67     19.86 o 
   0   3   6     8588.48     9345.01    120.68 o 
   1   3   6    14673.43    15367.55    196.20 o 
   2   3   6      373.30      438.63     10.86 o 
   3   3   6     2644.26     2625.39     45.89 o 
   4   3   6      470.62      402.67     15.17 o 
   5   3   6        3.20        1.94      4.77 o 
   6   3   6     2279.98     2240.03     46.49 o 
   7   3   6     3547.91     3355.65    114.66 o 
   8   3   6      386.77      340.01     26.76 o 
   9   3   6     1586.27     1574.46     60.49 o 
  10   3   6      288.68      298.27     49.67 o 
  11   3   6        2.31       -6.41     18.81 o 
  12   3   6       49.15       51.71     25.09 o 
 -14   4   6      342.54      386.62     49.50 o 
 -13   4   6        8.20        3.63     11.05 o 
 -12   4   6      184.45      231.36     20.40 o 
 -11   4   6     1373.56     1462.84     50.60 o 
 -10   4   6       87.64       54.16     27.84 o 
  -9   4   6     2462.11     2525.00     74.63 o 
  -8   4   6     2092.01     2020.67     62.12 o 
  -7   4   6      182.24      204.43     14.02 o 
  -6   4   6      107.38      127.45     15.79 o 
  -5   4   6     2976.64     3179.38     43.75 o 
  -4   4   6      228.84      233.23      6.80 o 
  -3   4   6    14658.21    15292.58    186.14 o 
  -2   4   6     2534.79     2460.67     41.06 o 
  -1   4   6      216.39      224.44      8.08 o 
   0   4   6        1.18        1.71      3.18 o 
   1   4   6     1432.27     1461.35     26.25 o 
   2   4   6     1338.58     1343.75     26.20 o 
   3   4   6     8944.85     9047.34    149.10 o 
   4   4   6     3088.87     2949.06     57.35 o 
   5   4   6     1702.85     1735.38     39.19 o 
   6   4   6       34.13       23.03      9.25 o 
   7   4   6       65.63       54.46     10.79 o 
   8   4   6      117.74      105.61     18.17 o 
   9   4   6     1343.06     1377.49     71.41 o 
  10   4   6        0.90       -2.11     15.03 o 
  11   4   6      509.39      661.23     55.18 o 
  12   4   6       85.84       86.92     33.18 o 
 -14   5   6      651.92      741.55     44.81 o 
 -13   5   6       86.43       68.84     14.24 o 
 -12   5   6       60.95       62.88     13.50 o 
 -11   5   6       39.24       42.77     12.28 o 
 -10   5   6      189.52      192.58     19.50 o 
  -9   5   6     2490.27     2480.12     74.46 o 
  -8   5   6     3890.37     3859.34     88.21 o 
  -7   5   6      315.81      329.29     17.96 o 
  -6   5   6     2309.74     2315.74     47.54 o 
  -5   5   6       21.78       25.87      4.55 o 
  -4   5   6      108.65      116.05      6.51 o 
  -3   5   6     7101.19     7388.24     93.96 o 
  -2   5   6     1444.93     1517.56     24.80 o 
  -1   5   6     4917.25     5238.97     68.15 o 
   0   5   6     7229.77     7874.15    100.88 o 
   1   5   6       16.96       15.18      4.85 o 
   2   5   6     1034.55     1061.33     21.11 o 
   3   5   6     1552.59     1561.66     35.80 o 
   4   5   6        0.62        3.34      5.66 o 
   5   5   6     6440.98     6425.73    154.60 o 
   6   5   6     3276.72     3271.28     78.92 o 
   7   5   6        0.36       -2.01      7.81 o 
   8   5   6       66.72       82.51     15.42 o 
   9   5   6       24.61        4.94     16.64 o 
  10   5   6      317.35      434.54     60.42 o 
  11   5   6      388.61      420.02     50.14 o 
 -14   6   6       36.82       45.39     17.32 o 
 -13   6   6      142.34      199.16     26.91 o 
 -12   6   6     1350.37     1538.72     92.69 o 
 -11   6   6      637.50      700.81     35.91 o 
 -10   6   6       46.38       48.06     14.08 o 
  -9   6   6        0.43       -0.40      6.61 o 
  -8   6   6     1072.48     1070.89     38.72 o 
  -7   6   6     1179.13     1157.94     47.60 o 
  -6   6   6     3769.97     3991.13     73.03 o 
  -5   6   6        8.39        6.30      4.80 o 
  -4   6   6     1994.75     1987.43     39.21 o 
  -3   6   6      222.44      231.27     11.06 o 
  -2   6   6        0.74        3.23      3.98 o 
  -1   6   6     5976.08     6366.52     91.28 o 
   0   6   6     4717.20     5026.33     75.26 o 
   1   6   6        6.91       14.49      4.63 o 
   2   6   6     6395.52     6449.18    100.45 o 
   3   6   6      202.53      201.83     14.67 o 
   4   6   6        8.92        4.08      7.15 o 
   5   6   6     1774.67     1777.61     55.29 o 
   6   6   6      594.53      584.50     51.36 o 
   7   6   6      768.95      780.49     37.85 o 
   8   6   6     1614.77     1749.79     67.04 o 
   9   6   6        1.49        4.99     12.31 o 
  10   6   6       40.52       39.68     17.43 o 
 -15   7   6      228.14      242.00     36.50 o 
 -14   7   6       64.64       88.20     21.16 o 
 -13   7   6      137.59      159.90     28.98 o 
 -12   7   6     1192.23     1230.08    114.08 o 
 -11   7   6       25.70       13.01     14.67 o 
 -10   7   6     2599.40     2631.36    111.05 o 
  -9   7   6     1843.41     1942.54     83.26 o 
  -8   7   6       23.71       20.90      8.48 o 
  -7   7   6      234.49      226.47     17.11 o 
  -6   7   6     2883.74     2962.01     53.62 o 
  -5   7   6      926.02      953.04     21.38 o 
  -4   7   6     6880.74     7379.20    122.32 o 
  -3   7   6     1568.37     1496.94     33.06 o 
  -2   7   6      416.30      454.75     16.37 o 
  -1   7   6      111.17      124.15      9.54 o 
   0   7   6      681.24      695.17     19.08 o 
   1   7   6     2496.67     2577.35     47.41 o 
   2   7   6     8643.66     9079.24    167.82 o 
   3   7   6       94.69      105.36     12.99 o 
   4   7   6     1158.76     1147.10     38.38 o 
   5   7   6      540.68      525.33     27.07 o 
   6   7   6       56.21       74.50     15.05 o 
   7   7   6      980.84     1032.38     47.28 o 
   8   7   6      409.01      405.59     30.41 o 
   9   7   6      239.44      265.99     64.43 o 
  10   7   6      439.53      384.01     54.40 o 
 -15   8   6      249.35      244.43     32.81 o 
 -14   8   6       13.35      -18.52     20.76 o 
 -13   8   6      253.50      236.38     69.23 o 
 -12   8   6        8.99       12.54     16.52 o 
 -11   8   6      133.67      106.38     25.15 o 
 -10   8   6     2280.06     2325.05     77.26 o 
  -9   8   6     1310.37     1347.19     53.01 o 
  -8   8   6      707.15      701.18     36.95 o 
  -7   8   6     1189.63     1215.59     48.39 o 
  -6   8   6      200.50      216.55     15.58 o 
  -5   8   6      206.63      201.63     10.73 o 
  -4   8   6     3697.98     3771.79    106.78 o 
  -3   8   6      273.01      255.82     13.25 o 
  -2   8   6     6734.88     7019.96    118.76 o 
  -1   8   6     2633.33     2890.03     54.68 o 
   0   8   6      123.96      106.30      9.12 o 
   1   8   6       56.83       53.05      8.01 o 
   2   8   6      569.80      608.12     24.97 o 
   3   8   6      324.01      345.08     21.63 o 
   4   8   6     3876.48     3931.69     94.21 o 
   5   8   6      161.99      194.38     28.14 o 
   6   8   6      497.10      478.53     52.38 o 
   7   8   6        9.93       -0.10     11.83 o 
   8   8   6        2.65        5.47     12.28 o 
   9   8   6      206.25      161.63     27.04 o 
 -15   9   6        1.96       13.12     25.91 o 
 -14   9   6      363.75      393.27     61.79 o 
 -13   9   6     1419.00     1650.96     85.39 o 
 -12   9   6      175.41      130.93     29.64 o 
 -11   9   6      129.10      114.85     20.00 o 
 -10   9   6       19.10       26.51     13.80 o 
  -9   9   6       20.20       34.42     13.89 o 
  -8   9   6     1817.22     1825.05     65.84 o 
  -7   9   6     2012.82     2033.23     79.80 o 
  -6   9   6      244.04      282.53     22.88 o 
  -5   9   6     2143.75     2122.21     76.16 o 
  -4   9   6       20.03       19.56      6.80 o 
  -3   9   6      298.63      300.87     15.10 o 
  -2   9   6     3751.36     3885.28     72.70 o 
  -1   9   6     1200.26     1253.68     39.47 o 
   0   9   6     1176.84     1225.09     30.52 o 
   1   9   6     1035.67     1105.54     30.75 o 
   2   9   6      114.06       93.75     13.48 o 
   3   9   6       41.79       71.05     12.91 o 
   4   9   6      964.26      946.73     52.13 o 
   5   9   6        6.58       13.28     11.85 o 
   6   9   6     1019.92     1074.97     46.63 o 
   7   9   6      361.94      360.46     31.83 o 
   8   9   6        0.19       -5.13     16.32 o 
 -14  10   6      146.02      129.82     39.95 o 
 -13  10   6      326.13      348.00     60.38 o 
 -12  10   6       67.89       65.43     24.38 o 
 -11  10   6     2176.33     2235.45     97.82 o 
 -10  10   6      631.90      662.57     58.60 o 
  -9  10   6        7.87        6.85     12.44 o 
  -8  10   6       45.69       20.69     13.53 o 
  -7  10   6      357.31      327.34     28.83 o 
  -6  10   6     1805.81     1809.29     61.13 o 
  -5  10   6     4257.46     4514.50     83.56 o 
  -4  10   6      307.63      315.63     19.27 o 
  -3  10   6      563.20      591.22     27.30 o 
  -2  10   6       39.69       45.91      9.27 o 
  -1  10   6       13.70        6.96      8.21 o 
   0  10   6     1397.72     1448.89     36.86 o 
   1  10   6     1941.06     2163.25     72.04 o 
   2  10   6      562.07      578.11     34.09 o 
   3  10   6     1267.75     1303.92     48.97 o 
   4  10   6       22.63        9.41     16.96 o 
   5  10   6       21.85       14.14     12.39 o 
   6  10   6      488.82      489.51     70.04 o 
   7  10   6       97.24       97.05     60.92 o 
 -14  11   6      102.33      148.25     46.01 o 
 -13  11   6        3.49        2.24     25.75 o 
 -12  11   6      191.52      170.00     32.13 o 
 -11  11   6     1201.06     1174.38     79.94 o 
 -10  11   6       27.75       23.53     15.53 o 
  -9  11   6      836.50      800.54     46.53 o 
  -8  11   6      442.54      437.55     34.85 o 
  -7  11   6       33.40       46.59     11.69 o 
  -6  11   6      329.75      339.14     18.27 o 
  -5  11   6      934.07      952.89     28.93 o 
  -4  11   6       41.28       28.63      8.44 o 
  -3  11   6     2760.95     2788.59     70.57 o 
  -2  11   6      610.29      666.07     29.16 o 
  -1  11   6        0.52        3.25      7.86 o 
   0  11   6      109.84      134.01     16.32 o 
   1  11   6      202.04      226.50     25.08 o 
   2  11   6     1007.99     1106.79     45.04 o 
   3  11   6     1569.31     1614.92     57.04 o 
   4  11   6        1.39       12.78     12.56 o 
   5  11   6      160.60      116.27     31.74 o 
 -13  12   6        3.36      -11.05     26.49 o 
 -12  12   6       82.24       47.48     24.99 o 
 -11  12   6        1.73        4.76     19.01 o 
 -10  12   6      156.39      167.48     27.29 o 
  -9  12   6     1214.79     1291.27     59.33 o 
  -8  12   6      549.35      550.75     39.44 o 
  -7  12   6      424.87      418.68     25.43 o 
  -6  12   6      991.59     1075.88     34.79 o 
  -5  12   6       27.53       26.13     10.34 o 
  -4  12   6      533.91      525.35     24.22 o 
  -3  12   6     1058.29     1052.30     34.10 o 
  -2  12   6       47.78       46.89     17.90 o 
  -1  12   6     1541.82     1577.11     61.88 o 
   0  12   6      341.26      290.78     49.34 o 
   1  12   6        0.04       -3.41     21.59 o 
   2  12   6       19.99       20.02     17.29 o 
   3  12   6       70.21       68.17     16.78 o 
   4  12   6      211.95      156.72     37.18 o 
 -12  13   6      444.43      533.30     79.90 o 
 -11  13   6      127.28      134.73     31.24 o 
 -10  13   6       55.69       36.24     24.34 o 
  -9  13   6      150.01      114.99     28.13 o 
  -8  13   6       70.31       51.96     13.97 o 
  -7  13   6     1134.37     1154.57     42.14 o 
  -6  13   6     1665.86     1748.51     76.54 o 
  -5  13   6      290.67      342.95     21.07 o 
  -4  13   6       53.30       61.18     16.99 o 
  -3  13   6       10.05        9.56     10.54 o 
  -2  13   6       44.85       44.30     13.12 o 
  -1  13   6      993.14     1062.37     84.97 o 
   0  13   6      187.07      216.86     45.60 o 
   1  13   6      213.70      240.03     50.41 o 
   2  13   6      489.58      431.47     66.94 o 
 -11  14   6       52.00       44.73     26.98 o 
 -10  14   6      632.71      621.42     55.61 o 
  -9  14   6      250.71      204.69     30.08 o 
  -8  14   6       22.22       33.41     20.80 o 
  -7  14   6       11.43       20.79     13.26 o 
  -6  14   6       30.11       25.61     13.49 o 
  -5  14   6      516.08      517.56     30.52 o 
  -4  14   6     2066.98     2187.36    173.17 o 
  -3  14   6       81.67       57.26     15.05 o 
  -2  14   6       53.55       25.45     14.28 o 
  -1  14   6        6.09       -4.86     18.00 o 
   0  14   6        9.00        6.48     35.38 o 
  -9  15   6      107.08       80.69     19.31 o 
  -8  15   6      418.34      340.06     29.15 o 
  -7  15   6      456.54      418.62     55.27 o 
  -6  15   6       41.15       21.30     31.15 o 
  -5  15   6      223.04      234.08     24.20 o 
  -4  15   6      289.33      216.38     36.01 o 
  -3  15   6       92.17       74.62     16.67 o 
   3 -16   7       62.39       72.75     25.21 o 
   4 -16   7       51.07       63.70     21.32 o 
   5 -16   7        1.02        3.12     12.28 o 
   6 -16   7       26.93       20.72     14.01 o 
   7 -16   7      131.45       99.19     17.39 o 
   8 -16   7      103.85       95.30     20.18 o 
  -1 -15   7      101.43       83.89     42.52 o 
   0 -15   7        4.30       -5.81     31.89 o 
   1 -15   7       98.99       67.77     31.23 o 
   2 -15   7        2.58      -13.79     14.90 o 
   3 -15   7       68.61       51.21     15.85 o 
   4 -15   7      925.10      861.06     36.51 o 
   5 -15   7      355.17      370.95     31.22 o 
   6 -15   7       23.90       20.38     12.47 o 
   7 -15   7       25.35       29.31     12.90 o 
   8 -15   7       30.72       10.47     12.30 o 
   9 -15   7      300.04      280.96     26.89 o 
  10 -15   7      448.80      455.25     39.28 o 
  -3 -14   7      169.89      158.13     70.31 o 
  -2 -14   7      302.08      282.56     51.49 o 
  -1 -14   7       57.11        2.74     27.41 o 
   0 -14   7      143.86      133.72     37.87 o 
   1 -14   7      404.57      367.55     36.78 o 
   2 -14   7        2.19       11.83     11.04 o 
   3 -14   7      134.10      142.07     19.88 o 
   4 -14   7      270.94      236.81     20.61 o 
   5 -14   7       26.87       12.21     17.37 o 
   6 -14   7      701.96      656.94     43.09 o 
   7 -14   7      708.91      762.11     42.42 o 
   8 -14   7        1.74       -0.68     10.29 o 
   9 -14   7        6.18        2.04     10.78 o 
  10 -14   7        9.22        5.79     13.65 o 
  11 -14   7      267.38      308.88     55.77 o 
  12 -14   7      522.81      564.68     55.52 o 
  -4 -13   7        5.22        3.44     15.24 o 
  -3 -13   7      109.43      106.72     20.63 o 
  -2 -13   7       29.53       42.96     17.44 o 
  -1 -13   7        3.34        3.76     13.43 o 
   0 -13   7      916.08      907.81     76.08 o 
   1 -13   7      410.64      380.23     24.55 o 
   2 -13   7       78.25       49.73     11.53 o 
   3 -13   7     1015.55      978.04     35.80 o 
   4 -13   7       44.90       25.09     11.02 o 
   5 -13   7       70.19       57.90     13.25 o 
   6 -13   7      775.14      728.54     30.06 o 
   7 -13   7       11.20       23.64     10.26 o 
   8 -13   7      577.64      587.35     27.51 o 
   9 -13   7      899.94      960.52     41.24 o 
  10 -13   7      115.54      108.06     20.39 o 
  11 -13   7        9.61        6.55     12.73 o 
  12 -13   7       29.15       16.69     14.69 o 
  13 -13   7        1.87       -4.03     19.56 o 
  -6 -12   7       35.02       45.18     23.92 o 
  -5 -12   7      155.96      135.57     55.90 o 
  -4 -12   7      278.00      227.02     27.07 o 
  -3 -12   7      741.87      785.00     43.62 o 
  -2 -12   7      432.24      440.14     32.31 o 
  -1 -12   7       23.17       14.29     10.30 o 
   0 -12   7       10.91       17.14      9.54 o 
   1 -12   7        7.69        8.06      9.02 o 
   2 -12   7      334.00      305.72     24.21 o 
   3 -12   7     1741.96     1766.23     46.42 o 
   4 -12   7       36.25       30.49      9.73 o 
   5 -12   7      243.20      212.71     15.76 o 
   6 -12   7      191.93      178.11     14.65 o 
   7 -12   7      103.25       84.92     11.82 o 
   8 -12   7      828.43      782.69     32.40 o 
   9 -12   7      822.70      826.07     38.66 o 
  10 -12   7        0.69        1.46     11.05 o 
  11 -12   7      876.96      898.13     46.86 o 
  12 -12   7      274.31      310.87     36.36 o 
  13 -12   7       91.23       75.94     19.82 o 
  -7 -11   7      358.35      292.61     37.13 o 
  -6 -11   7      451.69      418.60     41.78 o 
  -5 -11   7      123.91       87.11     19.16 o 
  -4 -11   7       29.26        3.56     13.05 o 
  -3 -11   7      568.94      510.57     30.51 o 
  -2 -11   7       47.33       32.39     10.34 o 
  -1 -11   7      911.47      970.65     34.25 o 
   0 -11   7     1177.68     1334.41     34.42 o 
   1 -11   7        9.71       12.93      6.85 o 
   2 -11   7        2.79        2.48      7.31 o 
   3 -11   7      956.14      920.15     29.97 o 
   4 -11   7       89.21      103.02     12.03 o 
   5 -11   7     2123.26     2140.86     48.84 o 
   6 -11   7      368.56      407.58     24.26 o 
   7 -11   7      206.30      196.47     14.46 o 
   8 -11   7      124.63      136.85     15.83 o 
   9 -11   7        0.50       -8.17      8.85 o 
  10 -11   7      548.73      574.90     35.52 o 
  11 -11   7      942.50      952.86     46.10 o 
  12 -11   7       63.60       71.48     17.64 o 
  13 -11   7      141.20      129.65     21.77 o 
  14 -11   7      167.03      182.49     32.74 o 
  -8 -10   7       19.80       12.86     16.86 o 
  -7 -10   7      825.90      850.06     47.88 o 
  -6 -10   7      420.21      373.55     31.77 o 
  -5 -10   7       11.58       11.16     11.45 o 
  -4 -10   7      954.46     1010.14     40.30 o 
  -3 -10   7      105.73       76.13     14.32 o 
  -2 -10   7       15.90       25.67      9.38 o 
  -1 -10   7     1365.13     1421.54     49.28 o 
   0 -10   7     1548.97     1627.19     50.44 o 
   1 -10   7     1928.92     1914.77     37.86 o 
   2 -10   7     1173.32     1231.54     32.03 o 
   3 -10   7      203.53      225.89     13.20 o 
   4 -10   7      217.71      204.88     14.09 o 
   5 -10   7     2333.10     2327.94     49.35 o 
   6 -10   7      153.39      152.15     12.31 o 
   7 -10   7     2074.32     1992.58     49.72 o 
   8 -10   7     1949.85     1913.62     51.27 o 
   9 -10   7       21.60       22.08     10.56 o 
  10 -10   7       56.65       49.13     13.69 o 
  11 -10   7        3.76        0.33     10.46 o 
  12 -10   7       76.69       60.56     19.30 o 
  13 -10   7      921.92      926.06     45.32 o 
  14 -10   7      231.00      263.17     28.94 o 
  -9  -9   7       11.38        9.23     18.36 o 
  -8  -9   7      107.47      102.73     21.57 o 
  -7  -9   7       86.69       94.02     19.75 o 
  -6  -9   7       61.88       43.96     28.36 o 
  -5  -9   7      564.37      557.54     44.83 o 
  -4  -9   7     2760.56     2843.68     72.87 o 
  -3  -9   7       44.42       61.35      9.68 o 
  -2  -9   7      282.76      313.30     18.31 o 
  -1  -9   7       39.93       47.66      7.50 o 
   0  -9   7      121.87      130.39      9.03 o 
   1  -9   7     4408.07     4608.68     70.57 o 
   2  -9   7     2613.05     2688.49     47.44 o 
   3  -9   7        4.36       12.65      5.54 o 
   4  -9   7     1334.95     1316.64     30.45 o 
   5  -9   7      151.94      118.54      9.52 o 
   6  -9   7      586.92      596.30     20.57 o 
   7  -9   7     2283.19     2271.16     55.43 o 
   8  -9   7      485.30      450.55     22.69 o 
   9  -9   7      472.83      485.35     25.78 o 
  10  -9   7     1529.61     1601.11     55.19 o 
  11  -9   7       30.58       29.83     11.00 o 
  12  -9   7       16.33       23.07     12.62 o 
  13  -9   7       44.72       36.66     15.09 o 
  14  -9   7       16.32        7.76     14.64 o 
 -10  -8   7      139.26      197.51     55.90 o 
  -9  -8   7       24.75       16.97     15.64 o 
  -8  -8   7      671.98      661.60     53.90 o 
  -7  -8   7      835.50      809.08     43.29 o 
  -6  -8   7       52.72       31.37     28.11 o 
  -5  -8   7       77.73       30.90     10.82 o 
  -4  -8   7      562.59      580.51     22.11 o 
  -3  -8   7        2.99        8.02      6.36 o 
  -2  -8   7     4202.11     4293.60     77.70 o 
  -1  -8   7      599.62      624.60     22.40 o 
   0  -8   7        1.64        5.35      4.61 o 
   1  -8   7       51.54       61.42      6.40 o 
   2  -8   7      690.91      684.56     16.76 o 
   3  -8   7     2341.08     2325.93     42.93 o 
   4  -8   7     6289.00     6294.53     98.78 o 
   5  -8   7     1282.32     1280.42     27.91 o 
   6  -8   7      517.02      488.91     14.81 o 
   7  -8   7      135.11      132.52     12.03 o 
   8  -8   7      133.97      141.35     14.41 o 
   9  -8   7     1732.14     1612.58     75.05 o 
  10  -8   7     1793.11     1780.33     59.17 o 
  11  -8   7       91.02       81.76     13.43 o 
  12  -8   7      648.58      664.20     36.87 o 
  13  -8   7      329.19      319.56     28.14 o 
  14  -8   7       15.44       13.82     13.67 o 
  15  -8   7      162.63      184.05     43.19 o 
 -11  -7   7      130.13       94.68     41.86 o 
 -10  -7   7       62.10       75.50     38.37 o 
  -9  -7   7       12.94       19.85     27.91 o 
  -8  -7   7      875.89      904.31     90.78 o 
  -7  -7   7     1085.85     1136.86     50.17 o 
  -6  -7   7      449.93      504.42     25.96 o 
  -5  -7   7      720.21      716.42     23.72 o 
  -4  -7   7       42.80       39.00      7.70 o 
  -3  -7   7        1.54        2.11      4.94 o 
  -2  -7   7     5353.30     5576.47     95.81 o 
  -1  -7   7       19.37       25.48      5.14 o 
   0  -7   7     3942.87     3982.20     60.27 o 
   1  -7   7     6434.42     6637.67     89.76 o 
   2  -7   7      139.55      143.98      7.62 o 
   3  -7   7      458.45      503.60     14.91 o 
   4  -7   7     1145.42     1090.34     23.74 o 
   5  -7   7     1001.59      955.29     22.11 o 
   6  -7   7     6963.75     6610.88     94.71 o 
   7  -7   7     1526.01     1461.60     32.65 o 
   8  -7   7       11.89       11.72      6.57 o 
   9  -7   7      124.34       90.52     12.02 o 
  10  -7   7       30.70       26.50      8.88 o 
  11  -7   7      227.93      200.44     38.72 o 
  12  -7   7     1200.47     1316.33     51.24 o 
  13  -7   7        1.34        4.23     11.48 o 
  14  -7   7      194.11      155.17     22.66 o 
  15  -7   7      109.58      103.28     22.03 o 
 -12  -6   7       96.04       89.78     45.76 o 
 -11  -6   7      375.98      354.23     66.28 o 
 -10  -6   7       16.00       36.46     30.81 o 
  -9  -6   7      278.47      335.79     60.05 o 
  -8  -6   7       43.07       30.07     26.08 o 
  -7  -6   7       44.31       37.13     24.50 o 
  -6  -6   7     2021.00     2053.30     58.79 o 
  -5  -6   7     4257.29     4321.44     83.57 o 
  -4  -6   7      153.14      153.30     13.98 o 
  -3  -6   7      932.08      883.30     26.69 o 
  -2  -6   7        3.13        5.48      4.15 o 
  -1  -6   7        1.90        8.01      3.38 o 
   0  -6   7     7592.19     7854.26     94.41 o 
   1  -6   7     3885.01     3894.13     52.56 o 
   2  -6   7     1376.32     1385.17     21.50 o 
   3  -6   7     2222.30     2116.39     33.54 o 
   4  -6   7      338.62      331.57     10.34 o 
   5  -6   7      531.92      492.66     12.58 o 
   6  -6   7     2607.09     2435.69     46.90 o 
   7  -6   7      478.68      441.66     16.57 o 
   8  -6   7     4679.73     4287.36    115.34 o 
   9  -6   7     1703.86     1606.41     56.63 o 
  10  -6   7       23.16       17.57      9.30 o 
  11  -6   7        3.25        9.35      8.55 o 
  12  -6   7      240.06      204.48     22.19 o 
  13  -6   7      392.13      376.37     29.00 o 
  14  -6   7      723.34      837.54     43.04 o 
  15  -6   7      196.21      271.55     29.46 o 
 -12  -5   7       82.79       87.96     39.12 o 
 -11  -5   7      297.66      306.14     61.63 o 
 -10  -5   7       20.86        2.49     23.01 o 
  -9  -5   7     2203.48     2383.62    152.16 o 
  -8  -5   7      213.75      280.06     49.34 o 
  -7  -5   7        0.23       -3.07     17.36 o 
  -6  -5   7      469.30      445.22     21.33 o 
  -5  -5   7     1344.58     1294.46     28.85 o 
  -4  -5   7     2362.63     2303.06     43.94 o 
  -3  -5   7     4695.29     4621.05     78.72 o 
  -2  -5   7     1334.72     1364.73     25.59 o 
  -1  -5   7     1501.97     1507.92     24.05 o 
   0  -5   7       54.23       46.38      4.42 o 
   1  -5   7     1102.65     1280.95     18.96 o 
   2  -5   7     6634.27     6595.93     76.22 o 
   3  -5   7     8497.90     8372.00     99.95 o 
   4  -5   7       68.62       89.85      5.42 o 
   5  -5   7     2446.57     2308.14     40.77 o 
   6  -5   7      484.48      436.27     14.60 o 
   7  -5   7       21.70       27.55      6.20 o 
   8  -5   7     3016.21     2957.61     68.46 o 
   9  -5   7      511.44      517.82     63.75 o 
  10  -5   7     1015.26      964.14     39.66 o 
  11  -5   7      592.26      522.87     31.37 o 
  12  -5   7       70.73       72.37     21.72 o 
  13  -5   7       54.40       46.01     17.15 o 
  14  -5   7      101.58      102.87     19.02 o 
  15  -5   7        1.08      -12.13     14.56 o 
 -13  -4   7       64.45       80.23     39.62 o 
 -12  -4   7       82.71      139.45     45.35 o 
 -11  -4   7       14.15       29.24     25.00 o 
 -10  -4   7      176.81      215.28     48.26 o 
  -9  -4   7     1192.26     1274.90     99.50 o 
  -8  -4   7      420.76      349.91     50.75 o 
  -7  -4   7     1795.06     1673.25     66.59 o 
  -6  -4   7      957.57      944.21     33.65 o 
  -5  -4   7       71.49       73.45      6.59 o 
  -4  -4   7        5.12        7.36      3.34 o 
  -3  -4   7     2678.10     2606.76     38.24 o 
  -2  -4   7       34.22       37.52      3.90 o 
  -1  -4   7    11433.55    11192.64    131.13 o 
   0  -4   7     5042.26     4962.59     61.24 o 
   1  -4   7       98.79      135.15      4.89 o 
   2  -4   7        0.86        5.71      2.48 o 
   3  -4   7     2724.61     2815.48     36.89 o 
   4  -4   7     1980.01     1925.32     28.11 o 
   5  -4   7    16355.10    15627.50    210.74 o 
   6  -4   7      570.32      577.05     32.65 o 
   7  -4   7        6.76       11.30      5.76 o 
   8  -4   7       18.20       11.78      7.44 o 
   9  -4   7       22.50       28.68      9.33 o 
  10  -4   7     2092.32     2019.65     92.73 o 
  11  -4   7      963.99      924.71     40.18 o 
  12  -4   7       19.36       25.33     14.88 o 
  13  -4   7      408.94      426.88     37.73 o 
  14  -4   7       54.26       68.75     20.59 o 
  15  -4   7       32.30       73.75     30.40 o 
 -13  -3   7      370.07      453.65     73.17 o 
 -12  -3   7      718.92      907.88     95.18 o 
 -11  -3   7       62.64       62.79     34.22 o 
 -10  -3   7       68.55       41.44     25.00 o 
  -9  -3   7       55.30       89.12     30.65 o 
  -8  -3   7       11.51       17.18     10.28 o 
  -7  -3   7     2732.57     2645.45     91.98 o 
  -6  -3   7     3199.28     3047.68     80.24 o 
  -5  -3   7     1065.85     1013.59     28.99 o 
  -4  -3   7     3461.30     3258.93     49.49 o 
  -3  -3   7      196.73      225.09      7.14 o 
  -2  -3   7     1835.88     1873.94     25.36 o 
  -1  -3   7     6222.63     5800.58     59.61 o 
   0  -3   7     4707.94     4788.30     53.88 o 
   1  -3   7     9235.87     8998.11     97.02 o 
   2  -3   7    10117.12    10074.79    111.29 o 
   3  -3   7        2.25        1.37      2.35 o 
   4  -3   7      735.08      778.53     14.59 o 
   5  -3   7      983.89      894.39     17.83 o 
   6  -3   7     1025.10     1027.84     26.94 o 
   7  -3   7     7735.27     7417.98    153.32 o 
   8  -3   7     1618.88     1565.05     38.60 o 
   9  -3   7       66.69       60.76     14.16 o 
  10  -3   7        2.97       -1.02      7.67 o 
  11  -3   7        1.15        3.32     10.96 o 
  12  -3   7      347.96      404.11     42.28 o 
  13  -3   7     1101.48     1222.14     61.56 o 
  14  -3   7       10.45       17.45     17.08 o 
 -14  -2   7       14.53       33.64     33.06 o 
 -13  -2   7      150.86      168.60     47.59 o 
 -12  -2   7       54.19      102.74     35.30 o 
 -11  -2   7      209.53      300.16     52.08 o 
 -10  -2   7     2382.59     2437.77    146.76 o 
  -9  -2   7      254.73      216.04     27.78 o 
  -8  -2   7      117.69      109.28     19.85 o 
  -7  -2   7     1662.63     1572.63     61.24 o 
  -6  -2   7      866.66      821.26     38.36 o 
  -5  -2   7     1899.34     1775.46     36.07 o 
  -4  -2   7     6242.04     5965.89     75.92 o 
  -3  -2   7       15.16       10.29      2.53 o 
  -2  -2   7     3781.75     3721.45     52.40 o 
  -1  -2   7      271.62      293.08      6.92 o 
   0  -2   7      319.87      307.76      6.10 o 
   1  -2   7    13404.39    13076.22    150.43 o 
   2  -2   7     8556.06     8330.01     97.42 o 
   3  -2   7     1366.77     1292.47     21.05 o 
   4  -2   7     3907.43     3783.98     56.22 o 
   5  -2   7      304.19      281.17      9.26 o 
   6  -2   7     1623.04     1518.30     32.70 o 
   7  -2   7     4376.91     4205.88     91.53 o 
   8  -2   7      106.28       60.14     16.39 o 
   9  -2   7     1902.61     1667.20     54.83 o 
  10  -2   7     1174.83     1170.55     39.77 o 
  11  -2   7       52.04       49.14     11.45 o 
  12  -2   7      107.13       94.75     20.13 o 
  13  -2   7      128.99      132.53     26.29 o 
  14  -2   7       88.65      112.71     41.78 o 
 -14  -1   7      166.05      249.67     56.64 o 
 -13  -1   7      162.15      218.69     49.83 o 
 -12  -1   7       10.68       24.42     23.92 o 
 -11  -1   7      236.42      228.90     44.85 o 
 -10  -1   7     1577.13     1598.65     85.34 o 
  -9  -1   7        6.44        8.05      9.51 o 
  -8  -1   7     1783.06     1662.58     72.63 o 
  -7  -1   7     1493.52     1383.73     44.28 o 
  -6  -1   7        0.09        2.47      5.19 o 
  -5  -1   7     1445.56     1426.87     23.92 o 
  -4  -1   7     2442.40     2298.48     33.78 o 
  -3  -1   7     1397.03     1281.37     24.74 o 
  -2  -1   7    18535.51    17406.76    212.09 o 
  -1  -1   7    11574.78    12370.33    154.27 o 
   0  -1   7     1466.53     1576.74     21.53 o 
   1  -1   7       57.54       64.40      4.77 o 
   2  -1   7        6.04        9.16      2.26 o 
   3  -1   7     7840.97     7589.19    100.33 o 
   4  -1   7     4951.99     4402.05     61.17 o 
   5  -1   7      289.72      299.16     11.05 o 
   6  -1   7     2314.73     2247.30     44.83 o 
   7  -1   7      618.02      558.10     18.70 o 
   8  -1   7      283.51      268.95     15.49 o 
   9  -1   7     1096.25     1032.90     35.83 o 
  10  -1   7      319.49      330.03     24.48 o 
  11  -1   7      409.77      375.61     28.29 o 
  12  -1   7      211.85      257.38     26.41 o 
  13  -1   7       40.33       29.65     24.09 o 
  14  -1   7       15.13      -10.13     32.31 o 
 -13   0   7      375.04      377.41     59.30 o 
 -12   0   7       91.85      131.06     37.71 o 
 -11   0   7      189.66      184.38     39.04 o 
 -10   0   7        1.60        4.94      7.52 o 
  -9   0   7       66.76       78.85     12.18 o 
  -8   0   7     4850.57     4595.81    116.06 o 
  -7   0   7     1215.24     1111.48     38.17 o 
  -6   0   7     2854.26     2619.30     50.77 o 
  -5   0   7     3843.02     3701.00     56.82 o 
  -4   0   7        1.31        4.66      2.58 o 
  -3   0   7     1345.17     1307.26     28.53 o 
  -2   0   7    16076.54    16391.50    189.93 o 
  -1   0   7     1198.76     1352.24     17.76 o 
   0   0   7    17449.48    17784.70    188.78 o 
   1   0   7     1384.10     1278.61     17.98 o 
   2   0   7      193.46      224.18      5.47 o 
   3   0   7      363.51      337.96      9.81 o 
   4   0   7      521.68      449.46     11.31 o 
   5   0   7     2510.55     2380.69     41.78 o 
   6   0   7     5103.72     4654.92     83.17 o 
   7   0   7      948.67      854.83     23.52 o 
   8   0   7      223.74      250.77     21.43 o 
   9   0   7       59.23       64.65     12.91 o 
  10   0   7       36.18       26.43     11.57 o 
  11   0   7      766.99      780.27     87.04 o 
  12   0   7      721.87      741.77     82.14 o 
  13   0   7        1.84       -9.52     16.37 o 
 -15   1   7        9.96       -3.26     16.18 o 
 -14   1   7       21.05       19.03     16.60 o 
 -13   1   7      107.80       93.35     34.14 o 
 -12   1   7      890.73     1083.30     86.88 o 
 -11   1   7     1722.84     1700.37     56.57 o 
 -10   1   7       56.06       51.39     11.22 o 
  -9   1   7        9.78        9.43      7.15 o 
  -8   1   7      541.96      521.11     21.73 o 
  -7   1   7       68.71       70.09      8.34 o 
  -6   1   7     6086.44     5846.71    110.62 o 
  -5   1   7    10746.80    10631.82    172.44 o 
  -4   1   7     2430.18     2461.36     54.75 o 
  -3   1   7     5400.76     5862.46     74.40 o 
  -2   1   7        0.02       -0.28      2.16 o 
  -1   1   7     5628.20     6053.62     72.85 o 
   0   1   7     7549.52     7181.76     81.71 o 
   1   1   7     1584.29     1515.93     23.96 o 
   2   1   7     7228.18     6811.73     85.35 o 
   3   1   7     6958.96     6902.12     99.11 o 
   4   1   7       13.18       11.19      4.02 o 
   5   1   7      485.23      495.21     20.28 o 
   6   1   7     1043.43     1015.73     25.52 o 
   7   1   7        6.51        7.45      5.70 o 
   8   1   7     2573.01     2259.27     71.96 o 
   9   1   7      383.94      356.06     26.67 o 
  10   1   7       62.41       51.75     17.88 o 
  11   1   7       64.57       39.33     17.97 o 
  12   1   7       80.68       89.51     24.31 o 
  13   1   7      119.57      101.58     29.75 o 
 -15   2   7      176.49      186.46     41.44 o 
 -14   2   7      138.49      139.68     26.97 o 
 -13   2   7        0.38        3.28     13.21 o 
 -12   2   7      464.47      520.27     26.26 o 
 -11   2   7      594.82      560.51     25.56 o 
 -10   2   7      675.80      669.84     26.89 o 
  -9   2   7     2264.68     2151.35     56.06 o 
  -8   2   7      659.17      587.47     23.26 o 
  -7   2   7      286.29      297.68     16.75 o 
  -6   2   7     1403.56     1387.29     38.01 o 
  -5   2   7       44.28       32.67      3.99 o 
  -4   2   7     6607.87     6777.11     96.87 o 
  -3   2   7    13974.93    14526.59    176.70 o 
  -2   2   7      553.83      617.30     11.83 o 
  -1   2   7       68.47       55.46      3.36 o 
   0   2   7      123.52      109.65      4.66 o 
   1   2   7        3.01        6.48      2.41 o 
   2   2   7     6449.14     6241.41     87.88 o 
   3   2   7     2365.76     2128.75     45.73 o 
   4   2   7      295.93      264.65     16.37 o 
   5   2   7     3867.19     3670.25     67.33 o 
   6   2   7      119.42      105.54      9.54 o 
   7   2   7     1055.04      945.84     34.30 o 
   8   2   7     1113.84     1037.08     46.33 o 
   9   2   7       44.55       25.65     12.62 o 
  10   2   7      521.42      495.09     43.12 o 
  11   2   7      569.82      650.81    110.13 o 
  12   2   7        0.07      -11.06     21.89 o 
  13   2   7       59.91       73.75     43.60 o 
 -15   3   7      653.15      592.85     64.78 o 
 -14   3   7       52.40       44.60     24.34 o 
 -13   3   7       40.00       35.27     12.06 o 
 -12   3   7      215.72      222.46     20.48 o 
 -11   3   7       58.72       44.61     11.23 o 
 -10   3   7      641.41      620.50     54.41 o 
  -9   3   7     2724.83     2749.65     69.27 o 
  -8   3   7      198.86      137.28     18.28 o 
  -7   3   7     4127.77     4097.65     99.70 o 
  -6   3   7     2688.48     2642.53     64.80 o 
  -5   3   7      268.79      272.38      9.43 o 
  -4   3   7     1616.51     1671.55     23.68 o 
  -3   3   7     5711.33     5879.25     75.22 o 
  -2   3   7     1171.61     1151.78     20.50 o 
  -1   3   7    12504.05    13064.25    149.42 o 
   0   3   7     3136.62     3464.63     49.12 o 
   1   3   7     1638.18     1756.22     28.39 o 
   2   3   7       99.65       92.03      5.85 o 
   3   3   7       13.33       18.19      5.05 o 
   4   3   7     2792.36     2735.35     53.17 o 
   5   3   7     4533.70     4310.59     78.65 o 
   6   3   7       87.83       78.47     13.58 o 
   7   3   7     1054.60     1045.89     35.25 o 
   8   3   7       11.18        7.59     13.70 o 
   9   3   7       54.16       38.27     16.25 o 
  10   3   7      798.84      779.60     53.79 o 
  11   3   7      283.21      292.62     43.40 o 
  12   3   7       72.59      100.50     30.96 o 
 -15   4   7       41.23       72.76     29.98 o 
 -14   4   7       31.11       31.89     24.00 o 
 -13   4   7      805.43      906.99     42.02 o 
 -12   4   7      663.12      700.03     34.08 o 
 -11   4   7        7.24        9.94      9.01 o 
 -10   4   7      392.27      403.74     25.07 o 
  -9   4   7       25.14       26.99      8.10 o 
  -8   4   7      430.75      427.64     25.44 o 
  -7   4   7     6792.19     6559.68    163.37 o 
  -6   4   7     1860.12     1975.00     93.36 o 
  -5   4   7     2413.58     2554.79     44.41 o 
  -4   4   7     1500.81     1524.41     25.08 o 
  -3   4   7       35.66       46.38      4.06 o 
  -2   4   7     1288.72     1296.20     22.43 o 
  -1   4   7     8708.81     9216.04    107.76 o 
   0   4   7        6.68        4.97      3.33 o 
   1   4   7     5777.76     5622.72     86.26 o 
   2   4   7     4580.70     4634.75     68.98 o 
   3   4   7       26.35       24.23      6.06 o 
   4   4   7      170.16      189.54     12.03 o 
   5   4   7      840.70      838.73     25.01 o 
   6   4   7      435.26      359.25     19.13 o 
   7   4   7     1977.34     1971.08     54.89 o 
   8   4   7      187.99      226.00     20.97 o 
   9   4   7      437.07      541.34    101.95 o 
  10   4   7        0.02       -8.40     15.28 o 
  11   4   7       30.04       22.63     22.02 o 
 -14   5   7        5.77       26.94     15.29 o 
 -13   5   7      214.43      259.89     23.44 o 
 -12   5   7      146.50      144.30     18.45 o 
 -11   5   7      632.05      620.82     28.25 o 
 -10   5   7     2234.32     2334.61     73.62 o 
  -9   5   7      108.88      121.60     16.20 o 
  -8   5   7       13.17       10.62      8.48 o 
  -7   5   7      124.15      162.45     18.38 o 
  -6   5   7      205.94      195.27     15.36 o 
  -5   5   7    14076.04    15236.93    273.73 o 
  -4   5   7     8703.93     9068.61    136.21 o 
  -3   5   7       22.54       38.46      5.29 o 
  -2   5   7     1609.31     1757.69     33.08 o 
  -1   5   7        0.15        2.11      3.34 o 
   0   5   7      974.80      982.75     20.23 o 
   1   5   7     6600.76     6746.33     97.28 o 
   2   5   7     1327.10     1382.23     28.45 o 
   3   5   7     4328.17     4244.06     85.31 o 
   4   5   7     1546.45     1594.46     37.96 o 
   5   5   7        0.69        6.85      6.78 o 
   6   5   7       73.18       67.84     14.51 o 
   7   5   7      881.15      852.18     61.56 o 
   8   5   7       98.99       86.73     16.51 o 
   9   5   7     1005.86     1026.74     45.63 o 
  10   5   7       30.58       26.98     20.24 o 
  11   5   7        7.54       27.24     35.80 o 
 -15   6   7        6.51       12.60     15.38 o 
 -14   6   7      106.91       93.46     21.02 o 
 -13   6   7      238.28      269.62     30.78 o 
 -12   6   7       37.87       39.08     14.38 o 
 -11   6   7      464.76      528.34     32.29 o 
 -10   6   7      767.19      809.32     40.12 o 
  -9   6   7      503.73      511.43     34.52 o 
  -8   6   7     2134.06     2209.34     63.01 o 
  -7   6   7     1075.19     1161.46     42.25 o 
  -6   6   7       40.43       22.81      6.84 o 
  -5   6   7      462.73      471.23     14.47 o 
  -4   6   7      622.86      650.23     18.52 o 
  -3   6   7     4407.03     4392.64     76.58 o 
  -2   6   7     7372.10     7454.13    154.33 o 
  -1   6   7       12.11       11.06      4.40 o 
   0   6   7      626.99      691.30     20.47 o 
   1   6   7        1.83        3.42      4.60 o 
   2   6   7       64.56       71.35      9.57 o 
   3   6   7     3100.02     3191.88     69.06 o 
   4   6   7     2722.96     2911.95     72.09 o 
   5   6   7       46.23       50.36     14.78 o 
   6   6   7      297.05      294.89     23.84 o 
   7   6   7      127.71      135.28     18.61 o 
   8   6   7       47.01       52.59     15.32 o 
   9   6   7      179.22      187.77     22.99 o 
  10   6   7       82.06       86.50     19.78 o 
 -15   7   7        2.88        3.61     15.36 o 
 -14   7   7      541.11      545.02     46.64 o 
 -13   7   7      527.05      547.57     68.56 o 
 -12   7   7        8.32       30.03     18.69 o 
 -11   7   7      115.10       72.06     21.22 o 
 -10   7   7      198.73      203.19     29.73 o 
  -9   7   7      635.63      648.06     40.29 o 
  -8   7   7     4952.78     5273.00    154.78 o 
  -7   7   7       92.65      119.03     14.10 o 
  -6   7   7     4312.14     4679.30     96.91 o 
  -5   7   7     2104.50     2212.45     41.02 o 
  -4   7   7      108.58      101.05      8.85 o 
  -3   7   7     1467.85     1515.34     33.73 o 
  -2   7   7     1252.68     1349.95     31.46 o 
  -1   7   7     2170.22     2165.49     44.56 o 
   0   7   7     8087.16     8313.64    127.45 o 
   1   7   7      820.66      874.60     22.67 o 
   2   7   7      220.78      216.20     20.03 o 
   3   7   7       61.72       68.42     11.73 o 
   4   7   7      273.45      260.03     19.38 o 
   5   7   7      972.17      993.37     43.04 o 
   6   7   7     1016.70     1049.38     56.71 o 
   7   7   7       20.06       20.62     12.01 o 
   8   7   7      149.82      124.63     19.80 o 
   9   7   7        0.05       19.51     14.64 o 
 -15   8   7        7.45        7.86     17.05 o 
 -14   8   7       94.03       97.62     24.75 o 
 -13   8   7        5.15        0.71     18.73 o 
 -12   8   7      740.74      810.68     58.77 o 
 -11   8   7     1130.01     1226.66     68.01 o 
 -10   8   7        0.21       -2.62     12.65 o 
  -9   8   7      122.68      127.33     19.58 o 
  -8   8   7      118.70      136.92     19.29 o 
  -7   8   7      899.18      929.53     34.88 o 
  -6   8   7     4214.27     4247.67    100.12 o 
  -5   8   7      754.03      806.64     21.94 o 
  -4   8   7      949.00      957.84     25.76 o 
  -3   8   7      413.74      462.87     17.84 o 
  -2   8   7       32.33       36.60      8.37 o 
  -1   8   7      210.64      228.29     12.26 o 
   0   8   7     4043.21     4196.70     75.84 o 
   1   8   7       44.90       58.19      8.37 o 
   2   8   7     2477.24     2511.18     64.95 o 
   3   8   7      695.10      691.10     30.48 o 
   4   8   7       50.28       64.22     12.53 o 
   5   8   7      184.01      165.21     21.04 o 
   6   8   7      473.85      471.07     34.50 o 
   7   8   7       96.49      107.77     19.33 o 
   8   8   7      921.74      939.15    108.21 o 
 -15   9   7      243.83      258.71     53.57 o 
 -14   9   7      226.63      272.59     53.99 o 
 -13   9   7      156.36      135.23     31.66 o 
 -12   9   7      527.85      738.35     58.90 o 
 -11   9   7      158.46      159.76     30.55 o 
 -10   9   7      986.63      898.32     45.68 o 
  -9   9   7     1825.11     1858.71     68.43 o 
  -8   9   7      249.89      245.84     25.75 o 
  -7   9   7      127.61      120.08     19.47 o 
  -6   9   7      148.59      146.93     14.96 o 
  -5   9   7       97.03      104.26     11.59 o 
  -4   9   7     3487.17     3464.55     84.39 o 
  -3   9   7     1608.70     1797.13     43.49 o 
  -2   9   7      502.01      516.72     23.56 o 
  -1   9   7      868.67      849.91     30.72 o 
   0   9   7        1.40        6.11      6.30 o 
   1   9   7      322.86      332.80     20.96 o 
   2   9   7     2862.52     2906.15     74.14 o 
   3   9   7      430.80      502.91     29.86 o 
   4   9   7      331.96      285.28     29.80 o 
   5   9   7       62.05       23.20     15.31 o 
   6   9   7        1.31       -1.63     11.30 o 
   7   9   7       10.38       25.81     15.32 o 
 -14  10   7       98.25      145.51     44.93 o 
 -13  10   7      119.09      105.81     41.36 o 
 -12  10   7      239.20      274.34     52.82 o 
 -11  10   7       99.92       92.93     35.17 o 
 -10  10   7      716.20      758.47     45.42 o 
  -9  10   7      402.48      448.98     35.08 o 
  -8  10   7       75.04       63.90     20.78 o 
  -7  10   7     1454.36     1560.84     61.18 o 
  -6  10   7      772.82      815.34     31.94 o 
  -5  10   7       83.46       71.79     11.37 o 
  -4  10   7      502.78      511.30     20.75 o 
  -3  10   7      392.36      400.74     21.65 o 
  -2  10   7     1809.06     1841.30     51.10 o 
  -1  10   7     3159.20     3466.10     82.72 o 
   0  10   7      153.70      187.00     16.57 o 
   1  10   7       82.95       92.26     13.58 o 
   2  10   7       78.32       57.88     14.29 o 
   3  10   7        1.38       18.62     11.39 o 
   4  10   7      694.36      779.73     39.05 o 
   5  10   7      779.54      789.06     60.03 o 
   6  10   7       75.40       60.83     17.84 o 
 -14  11   7       30.39       38.37     32.56 o 
 -13  11   7      737.86      747.92     86.96 o 
 -12  11   7      418.85      446.42     68.27 o 
 -11  11   7        1.18        5.35     16.87 o 
 -10  11   7        9.24       11.07     16.13 o 
  -9  11   7       29.65       28.02     16.50 o 
  -8  11   7      483.77      525.98     37.99 o 
  -7  11   7     1732.43     1790.31     53.12 o 
  -6  11   7        0.64       -4.78      8.33 o 
  -5  11   7      791.30      802.02     30.06 o 
  -4  11   7      718.95      759.43     25.69 o 
  -3  11   7       15.86       20.93     10.43 o 
  -2  11   7      634.14      637.84     28.82 o 
  -1  11   7     1139.96     1191.27     36.92 o 
   0  11   7      268.71      215.37     19.54 o 
   1  11   7     1440.31     1437.15     72.18 o 
   2  11   7      153.68      187.25     20.32 o 
   3  11   7        7.96        1.74     12.53 o 
   4  11   7       23.31       25.56     13.86 o 
   5  11   7      345.07      354.91     29.92 o 
 -13  12   7      151.72      192.36     50.50 o 
 -12  12   7       30.62        8.97     29.98 o 
 -11  12   7      512.17      540.24     51.62 o 
 -10  12   7      753.87      772.58     58.78 o 
  -9  12   7       94.34       70.71     20.80 o 
  -8  12   7        0.11        7.10     11.26 o 
  -7  12   7        4.19        3.72     10.82 o 
  -6  12   7      177.64      187.38     22.53 o 
  -5  12   7     1425.15     1418.99     60.02 o 
  -4  12   7      393.57      419.04     22.48 o 
  -3  12   7     1236.71     1286.13     46.78 o 
  -2  12   7      397.09      436.42     27.48 o 
  -1  12   7       38.23       38.18     14.87 o 
   0  12   7      236.20      231.89     44.68 o 
   1  12   7     1071.27     1051.99     61.88 o 
   2  12   7        9.95       33.13     19.74 o 
   3  12   7     1149.91     1081.64     68.44 o 
 -12  13   7      259.13      192.61     36.24 o 
 -11  13   7      268.88      299.39     42.65 o 
 -10  13   7      101.71       83.73     26.18 o 
  -9  13   7       87.39       74.73     26.54 o 
  -8  13   7     1094.23     1059.62     88.35 o 
  -7  13   7      293.16      313.45     39.37 o 
  -6  13   7       10.43       15.11     11.56 o 
  -5  13   7      337.76      329.88     26.49 o 
  -4  13   7       66.59       74.18     14.45 o 
  -3  13   7      933.56      916.01     36.42 o 
  -2  13   7      756.06      704.14     44.52 o 
  -1  13   7       16.33      -11.96     19.44 o 
   0  13   7       38.54       24.75     30.81 o 
   1  13   7      104.44       34.55     32.47 o 
 -10  14   7       23.73       23.00     24.18 o 
  -9  14   7      292.22      241.07     27.44 o 
  -8  14   7      264.96      299.57     34.22 o 
  -7  14   7       37.94       12.47     13.46 o 
  -6  14   7      723.67      679.37     41.01 o 
  -5  14   7       90.53       85.69     18.97 o 
  -4  14   7       10.59       16.49     12.17 o 
  -3  14   7      191.13      200.51     21.35 o 
  -2  14   7      103.58      117.96     27.55 o 
  -1  14   7      260.48      195.22     33.00 o 
  -7  15   7      369.32      312.26     32.36 o 
  -6  15   7      752.03      691.39     49.75 o 
  -5  15   7       20.95       15.66     17.51 o 
   3 -16   8       13.29        3.60     20.13 o 
   4 -16   8       15.57       20.03     15.00 o 
   5 -16   8      439.46      464.31     32.78 o 
   6 -16   8      841.24      894.11     70.81 o 
   7 -16   8       50.86       46.81     17.82 o 
  -1 -15   8       10.00       -9.47     31.73 o 
   0 -15   8      245.04      315.78     60.05 o 
   1 -15   8       56.73       55.95     22.59 o 
   2 -15   8      561.35      502.78     43.85 o 
   3 -15   8      523.92      454.51     30.69 o 
   4 -15   8       78.89       87.12     16.84 o 
   5 -15   8       57.70       53.95     19.48 o 
   6 -15   8      165.52      150.88     18.77 o 
   7 -15   8      211.16      180.00     20.10 o 
   8 -15   8      685.16      643.50     44.28 o 
   9 -15   8      432.98      429.22     44.89 o 
  10 -15   8        3.33        4.12     14.98 o 
  -3 -14   8      311.48      304.85     31.59 o 
  -2 -14   8        0.73       15.12     28.07 o 
  -1 -14   8      156.52      132.72     39.62 o 
   0 -14   8       18.04        5.00     16.44 o 
   1 -14   8      231.61      162.40     54.32 o 
   2 -14   8     1243.86     1232.61     46.34 o 
   3 -14   8      649.73      675.35     34.76 o 
   4 -14   8      263.04      237.89     27.56 o 
   5 -14   8      478.92      511.41     28.61 o 
   6 -14   8       46.37       46.13     12.95 o 
   7 -14   8       63.29       43.67     13.17 o 
   8 -14   8       89.31       62.89     14.76 o 
   9 -14   8        1.52        6.17     11.03 o 
  10 -14   8      613.76      565.26     70.62 o 
  11 -14   8      268.73      257.69     33.88 o 
  -4 -13   8       53.90       47.59     23.59 o 
  -3 -13   8       94.16       67.54     19.15 o 
  -2 -13   8      322.31      270.52     27.03 o 
  -1 -13   8     1288.42     1427.36     58.98 o 
   0 -13   8       26.24       64.02     19.78 o 
   1 -13   8      217.88      217.15     20.00 o 
   2 -13   8        4.95       10.17     10.67 o 
   3 -13   8        4.67        2.57      9.45 o 
   4 -13   8     1424.52     1369.78     44.62 o 
   5 -13   8     1351.38     1288.88     43.59 o 
   6 -13   8       41.45       13.98     11.21 o 
   7 -13   8      615.22      585.70     44.59 o 
   8 -13   8        2.87       16.32     10.61 o 
   9 -13   8      247.59      218.11     20.16 o 
  10 -13   8      632.90      550.97     38.22 o 
  11 -13   8       64.53       56.04     18.21 o 
  12 -13   8      169.66      183.61     29.30 o 
  -6 -12   8        8.97       10.22     24.58 o 
  -5 -12   8       18.02        8.72     19.60 o 
  -4 -12   8      110.19      129.69     21.93 o 
  -3 -12   8       10.37       25.88     15.26 o 
  -2 -12   8      376.99      330.78     28.50 o 
  -1 -12   8      707.11      779.89     31.59 o 
   0 -12   8      337.76      362.69     27.13 o 
   1 -12   8     2054.09     2136.81     57.99 o 
   2 -12   8      590.24      571.56     27.54 o 
   3 -12   8        0.03        6.60      8.27 o 
   4 -12   8      393.15      390.89     21.72 o 
   5 -12   8        0.45        4.23      8.18 o 
   6 -12   8     1536.31     1499.28     42.49 o 
   7 -12   8     2044.10     1997.32     55.92 o 
   8 -12   8       79.80       86.75     19.97 o 
   9 -12   8        2.80        4.72     11.47 o 
  10 -12   8       18.22       26.30     14.22 o 
  11 -12   8      160.34      180.91     24.09 o 
  12 -12   8      529.66      514.51     37.50 o 
  13 -12   8      295.67      340.25     42.68 o 
  -7 -11   8        4.07        0.91     20.35 o 
  -6 -11   8       13.38       -3.57     16.45 o 
  -5 -11   8      632.58      603.32     47.42 o 
  -4 -11   8      134.40      101.97     19.03 o 
  -3 -11   8      543.39      578.75     40.28 o 
  -2 -11   8      289.45      339.52     25.23 o 
  -1 -11   8        3.05        2.80     11.87 o 
   0 -11   8      259.05      258.67     25.16 o 
   1 -11   8     2329.75     2259.84     59.21 o 
   2 -11   8        6.55       14.80      8.00 o 
   3 -11   8     1415.88     1428.21     39.61 o 
   4 -11   8      221.23      237.27     16.88 o 
   5 -11   8        0.72       -5.14      6.83 o 
   6 -11   8      216.50      217.42     16.12 o 
   7 -11   8      186.03      144.10     13.94 o 
   8 -11   8      427.75      393.58     20.81 o 
   9 -11   8     1291.37     1288.34     99.21 o 
  10 -11   8      594.90      605.25     37.12 o 
  11 -11   8        0.40        3.45     11.43 o 
  12 -11   8       40.92       34.69     14.87 o 
  13 -11   8        0.02      -12.74     15.68 o 
  -8 -10   8      345.53      255.60     30.38 o 
  -7 -10   8      127.66      148.46     24.07 o 
  -6 -10   8       14.09       25.98     15.39 o 
  -5 -10   8      941.90      766.94     51.16 o 
  -4 -10   8        6.73        3.98     15.37 o 
  -3 -10   8     1425.19     1342.06     46.05 o 
  -2 -10   8     1981.40     2066.36     54.83 o 
  -1 -10   8       15.93       26.34     13.97 o 
   0 -10   8       42.16       48.63      8.51 o 
   1 -10   8       44.81       31.46      7.30 o 
   2 -10   8      843.57      866.87     26.16 o 
   3 -10   8     3232.02     3210.52     68.32 o 
   4 -10   8      633.19      651.76     24.15 o 
   5 -10   8     1717.82     1734.43     43.28 o 
   6 -10   8     1887.18     1920.57     46.69 o 
   7 -10   8      481.81      492.27     21.56 o 
   8 -10   8      387.97      395.31     26.40 o 
   9 -10   8      779.12      780.23     44.19 o 
  10 -10   8        5.53       13.15     11.14 o 
  11 -10   8      953.96     1019.63     68.55 o 
  12 -10   8      465.10      473.35     39.15 o 
  13 -10   8        3.71        9.10     14.34 o 
  14 -10   8       64.80       38.03     19.38 o 
  -9  -9   8      155.83      156.46     25.82 o 
  -8  -9   8      276.25      256.68     28.54 o 
  -7  -9   8       93.35       52.68     20.27 o 
  -6  -9   8      443.18      429.57     32.34 o 
  -5  -9   8      133.96      173.90     21.56 o 
  -4  -9   8        4.94        4.31      8.13 o 
  -3  -9   8      806.52      844.61     29.97 o 
  -2  -9   8      886.60      894.63     31.71 o 
  -1  -9   8     2524.22     2619.16     60.27 o 
   0  -9   8     2147.36     2312.08     46.27 o 
   1  -9   8       64.93       74.72      8.54 o 
   2  -9   8        0.83        4.06      5.78 o 
   3  -9   8      707.23      655.50     21.65 o 
   4  -9   8       13.59       20.44      6.84 o 
   5  -9   8     3996.19     3856.22     77.07 o 
   6  -9   8     1021.93      976.33     28.72 o 
   7  -9   8       17.38       14.77      7.17 o 
   8  -9   8      520.93      486.99     38.30 o 
   9  -9   8        1.18        7.09      8.21 o 
  10  -9   8      279.12      301.08     22.48 o 
  11  -9   8     1013.98     1140.09     41.29 o 
  12  -9   8      163.26      114.28     18.88 o 
  13  -9   8      152.99      153.75     26.49 o 
  14  -9   8      119.20      148.24     24.79 o 
 -10  -8   8        7.78       43.11     35.55 o 
  -9  -8   8        5.32       14.00     15.68 o 
  -8  -8   8        0.53       12.34     14.04 o 
  -7  -8   8      434.16      394.74     51.04 o 
  -6  -8   8     1708.04     1701.70     66.45 o 
  -5  -8   8       68.16       71.03     14.73 o 
  -4  -8   8      635.07      601.56     24.46 o 
  -3  -8   8      830.70      792.53     33.12 o 
  -2  -8   8     1063.16     1069.04     27.79 o 
  -1  -8   8     2961.51     2976.32     54.94 o 
   0  -8   8     2555.61     2597.34     46.59 o 
   1  -8   8     1479.41     1456.91     29.69 o 
   2  -8   8     3886.72     3870.95     62.64 o 
   3  -8   8      501.39      538.96     17.75 o 
   4  -8   8       82.56       99.20      8.86 o 
   5  -8   8        3.81       -2.44      4.41 o 
   6  -8   8       50.55       41.89      6.38 o 
   7  -8   8     1244.45     1216.73     32.82 o 
   8  -8   8     2602.15     2547.78     81.73 o 
   9  -8   8        1.27        8.59      7.48 o 
  10  -8   8      121.16      118.37     14.93 o 
  11  -8   8        4.02        3.06      9.34 o 
  12  -8   8       29.13       11.31     12.07 o 
  13  -8   8      430.99      450.44     47.11 o 
  14  -8   8      270.20      296.03     37.72 o 
 -11  -7   8       35.30       26.41     32.64 o 
 -10  -7   8      183.77      158.22     49.25 o 
  -9  -7   8      703.40      704.81     83.72 o 
  -8  -7   8        0.17        8.51     12.53 o 
  -7  -7   8       37.32       28.24     16.61 o 
  -6  -7   8        3.73       11.36     10.44 o 
  -5  -7   8      126.38      140.33     16.16 o 
  -4  -7   8     4386.29     4287.39     91.96 o 
  -3  -7   8     1004.69     1059.01     28.53 o 
  -2  -7   8      243.95      224.54     12.65 o 
  -1  -7   8       39.54       60.31      7.60 o 
   0  -7   8       79.75       98.52      9.51 o 
   1  -7   8     1187.54     1166.70     28.05 o 
   2  -7   8     3626.65     3537.48     51.60 o 
   3  -7   8       38.18       36.56      5.68 o 
   4  -7   8     3353.41     3280.99     55.22 o 
   5  -7   8     2781.43     2646.21     43.47 o 
   6  -7   8      103.31      112.60      7.63 o 
   7  -7   8     1049.47      983.14     25.53 o 
   8  -7   8     1842.39     1774.37     66.80 o 
   9  -7   8      210.28      173.15     16.05 o 
  10  -7   8     1441.82     1466.79     52.09 o 
  11  -7   8      336.84      314.74     25.34 o 
  12  -7   8       18.91       39.13     12.79 o 
  13  -7   8       11.32        9.76     12.47 o 
  14  -7   8        5.82        9.00     16.59 o 
 -11  -6   8       22.94       51.00     35.46 o 
 -10  -6   8      291.25      289.37     59.30 o 
  -9  -6   8      106.72       66.78     34.47 o 
  -8  -6   8      130.86      136.21     39.87 o 
  -7  -6   8     1497.80     1399.42     55.45 o 
  -6  -6   8      265.38      248.56     17.55 o 
  -5  -6   8       30.46       22.54      8.21 o 
  -4  -6   8      657.34      610.82     26.91 o 
  -3  -6   8      397.75      356.32     18.17 o 
  -2  -6   8     3816.91     3768.83     67.05 o 
  -1  -6   8     5144.39     5154.84     68.19 o 
   0  -6   8        2.28        5.77      3.42 o 
   1  -6   8      536.37      526.07     12.80 o 
   2  -6   8       54.01       45.95      4.43 o 
   3  -6   8        3.79       11.10      3.88 o 
   4  -6   8     6853.89     6572.74     88.56 o 
   5  -6   8     2027.47     1955.97     33.64 o 
   6  -6   8     2197.49     2109.49     37.90 o 
   7  -6   8      267.87      258.31     12.43 o 
   8  -6   8        0.98        6.44      6.47 o 
   9  -6   8      225.59      238.07     26.72 o 
  10  -6   8     1478.60     1420.37     50.69 o 
  11  -6   8       88.52       99.00     16.09 o 
  12  -6   8      581.58      607.03     34.87 o 
  13  -6   8      324.28      340.00     28.28 o 
  14  -6   8      129.63      154.93     22.45 o 
 -12  -5   8       79.37       80.90     41.03 o 
 -11  -5   8       60.72       44.10     33.55 o 
 -10  -5   8      146.57      181.06     46.59 o 
  -9  -5   8      116.51       93.02     34.80 o 
  -8  -5   8     1052.32      932.05     81.64 o 
  -7  -5   8     1378.99     1440.74     82.06 o 
  -6  -5   8       76.61       69.67     10.33 o 
  -5  -5   8     1897.59     1919.23     46.89 o 
  -4  -5   8     1139.90     1089.99     25.30 o 
  -3  -5   8      324.55      297.45     12.00 o 
  -2  -5   8     3003.91     2966.62     47.54 o 
  -1  -5   8      881.56      852.87     17.14 o 
   0  -5   8     3392.81     3327.02     41.73 o 
   1  -5   8     5996.91     5821.40     68.36 o 
   2  -5   8      141.10      144.88      5.92 o 
   3  -5   8      159.47      142.13      6.52 o 
   4  -5   8      933.25      918.90     23.13 o 
   5  -5   8      119.73      120.91      7.60 o 
   6  -5   8     5689.82     5184.77     88.53 o 
   7  -5   8     2271.14     2080.95     41.94 o 
   8  -5   8        7.21        8.10      6.26 o 
   9  -5   8      674.35      698.26     38.87 o 
  10  -5   8       21.51       20.25      9.75 o 
  11  -5   8      258.38      219.44     21.67 o 
  12  -5   8      440.11      427.03     36.22 o 
  13  -5   8      177.63      214.52     24.32 o 
  14  -5   8      119.64      136.67     37.44 o 
 -13  -4   8        1.55       -0.42     26.91 o 
 -12  -4   8       11.75       37.71     32.47 o 
 -11  -4   8      318.81      372.26     63.62 o 
 -10  -4   8      506.03      565.44     71.51 o 
  -9  -4   8        0.31       21.76     22.59 o 
  -8  -4   8      149.93      161.28     21.49 o 
  -7  -4   8       14.11        8.86     14.83 o 
  -6  -4   8     1425.39     1337.77     43.83 o 
  -5  -4   8     3499.35     3438.35     80.78 o 
  -4  -4   8     2149.63     2089.11     35.64 o 
  -3  -4   8      815.18      779.04     16.15 o 
  -2  -4   8      761.52      759.56     20.54 o 
  -1  -4   8      221.44      236.03      7.44 o 
   0  -4   8     1945.92     1927.95     25.97 o 
   1  -4   8     6860.25     6938.97     76.70 o 
   2  -4   8      727.65      731.26     11.95 o 
   3  -4   8     6542.21     6204.84     78.73 o 
   4  -4   8     1993.39     1903.36     29.68 o 
   5  -4   8       75.11       75.17      5.97 o 
   6  -4   8     1338.64     1226.49     30.51 o 
   7  -4   8     1679.67     1548.38     40.77 o 
   8  -4   8      943.96      894.84     29.92 o 
   9  -4   8     2241.29     2210.21     67.49 o 
  10  -4   8      169.44      162.15     18.41 o 
  11  -4   8        0.46       -0.16      9.18 o 
  12  -4   8       26.79       10.86     14.13 o 
  13  -4   8        5.19       14.37     15.61 o 
  14  -4   8      428.58      543.47     50.87 o 
 -13  -3   8       71.29      122.92     43.52 o 
 -12  -3   8        2.11       33.97     29.07 o 
 -11  -3   8      239.48      333.30     57.47 o 
 -10  -3   8       14.24        2.82     18.52 o 
  -9  -3   8     1061.00     1119.34     88.45 o 
  -8  -3   8     2535.55     2480.84     90.45 o 
  -7  -3   8        1.94        0.59      8.70 o 
  -6  -3   8       66.27       55.67     12.50 o 
  -5  -3   8       17.96        8.65      4.61 o 
  -4  -3   8      809.73      757.55     18.53 o 
  -3  -3   8     8620.48     8386.83    111.16 o 
  -2  -3   8     5157.05     4908.32     61.47 o 
  -1  -3   8      718.28      669.56     11.37 o 
   0  -3   8     2150.63     2177.70     28.23 o 
   1  -3   8        1.87        5.04      2.06 o 
   2  -3   8     1934.85     1863.04     23.51 o 
   3  -3   8    12075.49    11657.90    137.19 o 
   4  -3   8      395.71      335.05      9.26 o 
   5  -3   8     2171.67     1887.36     33.90 o 
   6  -3   8     1054.11      965.00     23.95 o 
   7  -3   8      104.67      109.27      8.53 o 
   8  -3   8       50.15       50.58      9.40 o 
   9  -3   8      582.39      596.08     29.54 o 
  10  -3   8        0.91        2.64      7.89 o 
  11  -3   8     1259.11     1332.22     61.66 o 
  12  -3   8      229.39      229.33     29.15 o 
  13  -3   8       30.24        7.53     14.97 o 
  14  -3   8       28.83       43.44     21.39 o 
 -13  -2   8       10.53       14.78     25.50 o 
 -12  -2   8      152.93      113.20     39.04 o 
 -11  -2   8       39.92       69.77     29.24 o 
 -10  -2   8       26.83       37.38     25.08 o 
  -9  -2   8     1404.59     1421.65     61.78 o 
  -8  -2   8     1411.06     1388.17     58.82 o 
  -7  -2   8       34.12       32.93     10.90 o 
  -6  -2   8     5763.15     5395.25    131.74 o 
  -5  -2   8      847.87      773.63     40.41 o 
  -4  -2   8      207.37      217.88      8.78 o 
  -3  -2   8     1485.05     1451.81     28.19 o 
  -2  -2   8      478.38      475.82      9.74 o 
  -1  -2   8    14492.84    14637.61    161.29 o 
   0  -2   8    13723.78    13238.72    140.36 o 
   1  -2   8      270.00      260.85      6.99 o 
   2  -2   8      569.92      531.48      9.87 o 
   3  -2   8      357.50      305.81      7.52 o 
   4  -2   8     1155.04     1154.27     20.51 o 
   5  -2   8     7836.35     7205.01    101.71 o 
   6  -2   8     4946.65     4709.90     90.19 o 
   7  -2   8      885.01      804.16     29.47 o 
   8  -2   8      137.74      139.28     13.11 o 
   9  -2   8       71.03       54.83     19.15 o 
  10  -2   8       13.16       28.24      9.53 o 
  11  -2   8     1253.59     1219.76     81.89 o 
  12  -2   8      257.99      328.28     32.73 o 
  13  -2   8      334.50      419.27     53.65 o 
 -14  -1   8       33.21       57.64     33.55 o 
 -13  -1   8      176.01      175.91     45.60 o 
 -12  -1   8      792.19      837.53     84.88 o 
 -11  -1   8      483.05      563.45     65.28 o 
 -10  -1   8      402.28      368.26     41.57 o 
  -9  -1   8       53.85       41.52     12.94 o 
  -8  -1   8       92.22       80.99     15.28 o 
  -7  -1   8      901.12      901.90     68.69 o 
  -6  -1   8     3274.56     3034.31     82.61 o 
  -5  -1   8       29.92       30.70      6.35 o 
  -4  -1   8     6155.83     5891.93     84.69 o 
  -3  -1   8      843.80      767.35     14.19 o 
  -2  -1   8      106.98      124.55      5.33 o 
  -1  -1   8     4281.61     4222.68     48.26 o 
   0  -1   8       35.62       25.52      3.59 o 
   1  -1   8     1675.59     1610.25     21.44 o 
   2  -1   8    11294.98    10556.03    122.84 o 
   3  -1   8     1700.79     1697.84     27.32 o 
   4  -1   8      309.29      300.05     10.03 o 
   5  -1   8     2042.34     1927.39     35.42 o 
   6  -1   8      116.88      126.24      8.06 o 
   7  -1   8     1088.74     1045.57     26.89 o 
   8  -1   8     3896.30     3657.36     93.12 o 
   9  -1   8       69.08       39.34     11.15 o 
  10  -1   8      337.60      319.55     29.96 o 
  11  -1   8       25.47       13.79     12.01 o 
  12  -1   8        1.80       -7.21     14.13 o 
 -14   0   8       42.63       36.21     19.46 o 
 -13   0   8       56.38       55.70     20.28 o 
 -12   0   8      321.27      363.95     55.23 o 
 -11   0   8        0.99        5.53     10.64 o 
 -10   0   8     2227.79     2281.22     69.06 o 
  -9   0   8     3024.75     2977.70     87.27 o 
  -8   0   8        0.63        2.83      5.39 o 
  -7   0   8      268.84      239.60     16.52 o 
  -6   0   8      120.37      125.95     11.08 o 
  -5   0   8     2002.65     2012.44     45.14 o 
  -4   0   8     9431.80     9137.99    146.53 o 
  -3   0   8     1225.55     1133.11     23.09 o 
  -2   0   8     4479.14     4188.65     53.81 o 
  -1   0   8     7703.60     7896.92     86.60 o 
   0   0   8      352.12      386.75      7.37 o 
   1   0   8     3543.07     3501.76     44.29 o 
   2   0   8     6806.62     6699.42     78.49 o 
   3   0   8       36.77       43.73      5.27 o 
   4   0   8     5489.82     5178.62     76.35 o 
   5   0   8      538.49      495.11     14.75 o 
   6   0   8      133.45      111.91      8.08 o 
   7   0   8       80.20       75.75      8.40 o 
   8   0   8     1683.13     1558.84     46.86 o 
   9   0   8      888.57      839.66     33.00 o 
  10   0   8     1703.74     1742.01    120.85 o 
  11   0   8      631.77      607.28     47.51 o 
  12   0   8       35.54       31.09     18.90 o 
  13   0   8       33.97       52.51     27.69 o 
 -15   1   8      122.58      176.33     42.61 o 
 -14   1   8       73.37       54.72     21.32 o 
 -13   1   8      655.29      656.39     55.02 o 
 -12   1   8      115.46      107.06     16.94 o 
 -11   1   8      169.18      187.86     16.84 o 
 -10   1   8      927.85      999.12     34.69 o 
  -9   1   8      602.22      563.16     24.12 o 
  -8   1   8     2264.43     2240.68     65.00 o 
  -7   1   8     4059.96     3826.23     86.24 o 
  -6   1   8      149.90      191.30     13.66 o 
  -5   1   8      275.24      278.91     12.63 o 
  -4   1   8     1634.97     1677.30     27.92 o 
  -3   1   8      198.51      196.54      6.65 o 
  -2   1   8     8957.41     8615.97    126.12 o 
  -1   1   8    11241.17    10863.92    115.75 o 
   0   1   8     1549.21     1624.61     21.99 o 
   1   1   8     1247.90     1260.10     19.91 o 
   2   1   8      624.61      605.37     11.89 o 
   3   1   8     1149.22     1122.03     23.67 o 
   4   1   8    10152.02     9755.86    158.43 o 
   5   1   8     2435.70     2185.18     43.99 o 
   6   1   8     2212.43     2120.09     43.92 o 
   7   1   8     1963.64     1765.62     50.73 o 
   8   1   8       35.68       23.89     10.58 o 
   9   1   8      285.70      239.02     57.49 o 
  10   1   8     1490.46     1568.92    117.19 o 
  11   1   8        2.19        3.45     15.43 o 
  12   1   8      833.60     1048.83    104.32 o 
  13   1   8      149.37       88.87     45.51 o 
 -15   2   8        9.20        1.74     21.76 o 
 -14   2   8      394.38      350.83     51.16 o 
 -13   2   8     1126.31     1297.83     92.86 o 
 -12   2   8        5.14        5.79      8.78 o 
 -11   2   8      435.22      432.48     26.48 o 
 -10   2   8      231.24      225.53     19.22 o 
  -9   2   8        4.43       -1.29      6.55 o 
  -8   2   8     1497.42     1638.36     72.37 o 
  -7   2   8     2358.27     2309.69     81.08 o 
  -6   2   8     1829.05     1778.60     52.99 o 
  -5   2   8     9895.52     9920.74    201.93 o 
  -4   2   8      353.16      369.23     12.21 o 
  -3   2   8      423.89      440.60     10.69 o 
  -2   2   8     4748.79     4941.50     64.08 o 
  -1   2   8      492.40      465.86      9.10 o 
   0   2   8     6183.41     6237.88     71.83 o 
   1   2   8     9535.04     9437.10    117.30 o 
   2   2   8       41.82       49.67      5.65 o 
   3   2   8       73.69       68.59      7.47 o 
   4   2   8     1209.45     1124.25     32.72 o 
   5   2   8      240.36      216.49     13.50 o 
   6   2   8     4480.48     4206.48     84.03 o 
   7   2   8     1911.63     1949.64     53.12 o 
   8   2   8      112.32      108.87     17.49 o 
   9   2   8      437.82      445.45     48.63 o 
  10   2   8      176.75      143.87     27.28 o 
  11   2   8      154.59      120.51     27.34 o 
  12   2   8      601.34      735.90    105.36 o 
 -15   3   8       36.75       19.19     23.50 o 
 -14   3   8       18.74       41.61     24.50 o 
 -13   3   8       62.45       61.17     14.77 o 
 -12   3   8      230.79      263.42     27.83 o 
 -11   3   8     2590.30     2537.84     76.21 o 
 -10   3   8      881.71      777.75     34.04 o 
  -9   3   8      209.34      209.07     16.27 o 
  -8   3   8      202.48      189.47     16.73 o 
  -7   3   8       75.31       74.41     10.34 o 
  -6   3   8     1984.55     1983.29     58.04 o 
  -5   3   8     8673.93     8835.78    147.23 o 
  -4   3   8      112.66      132.94      7.96 o 
  -3   3   8     7287.19     7426.91    105.52 o 
  -2   3   8     2483.28     2679.13     35.79 o 
  -1   3   8       52.74       51.63      3.87 o 
   0   3   8     4207.01     4218.44     50.89 o 
   1   3   8     4479.01     4352.35     72.82 o 
   2   3   8     1188.29     1238.13     25.05 o 
   3   3   8     9904.79     9587.35    157.33 o 
   4   3   8      939.11      926.55     30.75 o 
   5   3   8      664.53      670.50     21.58 o 
   6   3   8      764.45      739.83     25.97 o 
   7   3   8       39.37       43.77     10.19 o 
   8   3   8     1846.87     1800.14     52.62 o 
   9   3   8     1685.39     1656.07     79.52 o 
  10   3   8        0.23        0.50     20.47 o 
  11   3   8       31.23        9.23     19.22 o 
  12   3   8       14.87       30.15     35.88 o 
 -15   4   8      301.01      293.68     47.84 o 
 -14   4   8      373.49      390.90     35.31 o 
 -13   4   8       84.56       62.08     13.84 o 
 -12   4   8       41.07       28.52     10.46 o 
 -11   4   8      795.85      843.34     37.16 o 
 -10   4   8      123.91      102.44     15.21 o 
  -9   4   8     3673.27     3811.10    126.74 o 
  -8   4   8     2100.16     2182.57     90.67 o 
  -7   4   8       51.38       50.27      9.35 o 
  -6   4   8      397.43      382.50     26.57 o 
  -5   4   8     1845.10     1958.59     44.26 o 
  -4   4   8      164.00      177.34     11.78 o 
  -3   4   8    10647.34    11281.61    155.20 o 
  -2   4   8     1641.50     1650.94     28.85 o 
  -1   4   8     3545.46     3625.89     50.89 o 
   0   4   8      726.82      750.16     20.21 o 
   1   4   8      356.89      334.31     11.90 o 
   2   4   8      682.35      700.13     17.79 o 
   3   4   8     6133.34     6195.73    107.15 o 
   4   4   8        1.16       11.59      5.91 o 
   5   4   8     2673.07     2646.80     59.58 o 
   6   4   8      664.28      665.25     52.39 o 
   7   4   8        1.07        1.81      8.22 o 
   8   4   8     1137.65     1150.62    119.55 o 
   9   4   8      667.78      707.59     44.98 o 
  10   4   8        0.98        9.20     16.39 o 
  11   4   8      603.90      618.04     56.18 o 
 -15   5   8      622.06      736.87     68.44 o 
 -14   5   8      641.31      728.01     38.60 o 
 -13   5   8       22.97       24.92     12.16 o 
 -12   5   8      746.81      765.88     36.64 o 
 -11   5   8      139.08      152.99     16.21 o 
 -10   5   8      109.76       93.43     12.89 o 
  -9   5   8     1387.24     1372.27     75.28 o 
  -8   5   8     1465.84     1544.97     99.52 o 
  -7   5   8     4953.93     5204.99    176.44 o 
  -6   5   8     7864.19     8492.48    193.72 o 
  -5   5   8       45.42       44.11      6.90 o 
  -4   5   8        2.42        4.30      4.43 o 
  -3   5   8     1853.39     1890.30     37.45 o 
  -2   5   8       45.38       46.84      5.88 o 
  -1   5   8     8163.89     8435.56    116.42 o 
   0   5   8     5619.71     5749.33     95.52 o 
   1   5   8     1181.09     1202.58     34.13 o 
   2   5   8      610.35      583.47     16.81 o 
   3   5   8      664.78      600.63     20.66 o 
   4   5   8      338.41      281.04     16.72 o 
   5   5   8     2727.29     2720.66     62.26 o 
   6   5   8      246.39      208.24     17.91 o 
   7   5   8      974.21      906.29     41.82 o 
   8   5   8      482.13      494.08     56.71 o 
   9   5   8       59.93       41.58     16.26 o 
  10   5   8      219.09      231.14     45.93 o 
 -15   6   8        5.53       12.87     15.12 o 
 -14   6   8        0.12       -0.98     12.97 o 
 -13   6   8      511.25      551.45     97.96 o 
 -12   6   8     1899.26     2104.01     74.64 o 
 -11   6   8       33.56       24.37     10.32 o 
 -10   6   8      757.56      801.26     38.63 o 
  -9   6   8      136.21      141.62     18.39 o 
  -8   6   8       36.65       17.11     10.12 o 
  -7   6   8     6075.71     6463.00    212.26 o 
  -6   6   8     2744.71     2841.04     89.91 o 
  -5   6   8      383.35      416.48     16.87 o 
  -4   6   8     3361.36     3449.22     69.08 o 
  -3   6   8      117.75      163.12     11.92 o 
  -2   6   8        2.87        2.56      4.69 o 
  -1   6   8     2054.58     2008.03     36.81 o 
   0   6   8     1543.86     1549.95     31.75 o 
   1   6   8     1997.43     2086.06     40.12 o 
   2   6   8     2573.13     2663.84     70.20 o 
   3   6   8       72.38       57.97     10.84 o 
   4   6   8       68.62       40.57     11.40 o 
   5   6   8      601.82      564.96     28.93 o 
   6   6   8        8.74       15.46     11.11 o 
   7   6   8     1607.58     1582.16     61.93 o 
   8   6   8      857.18      841.44     45.02 o 
   9   6   8        2.24        1.52     13.43 o 
  10   6   8       54.84       22.95     19.66 o 
 -15   7   8      364.43      393.60     39.17 o 
 -14   7   8       37.37       67.79     21.15 o 
 -13   7   8        0.86       -4.81     11.70 o 
 -12   7   8      239.16      234.17     26.19 o 
 -11   7   8      468.98      605.00     49.11 o 
 -10   7   8     3288.92     3397.33    154.58 o 
  -9   7   8      234.58      261.06     23.72 o 
  -8   7   8      393.97      388.69     22.98 o 
  -7   7   8      131.06      141.90     18.11 o 
  -6   7   8       10.17        8.38      7.01 o 
  -5   7   8      911.68      883.71     26.28 o 
  -4   7   8     7404.98     7522.44    138.56 o 
  -3   7   8      256.13      288.32     13.78 o 
  -2   7   8     1853.26     1908.34     43.96 o 
  -1   7   8      354.94      414.13     17.45 o 
   0   7   8       78.05       64.51      9.24 o 
   1   7   8     1061.37     1043.32     31.03 o 
   2   7   8     2809.26     3005.84    106.48 o 
   3   7   8      505.35      521.28     25.88 o 
   4   7   8     1810.27     1807.04    102.26 o 
   5   7   8      270.40      214.65     21.30 o 
   6   7   8        6.27       20.47     11.62 o 
   7   7   8      433.00      472.33     32.99 o 
   8   7   8       61.93       46.78     15.80 o 
   9   7   8      193.18      203.48     64.20 o 
 -15   8   8      213.74      240.73     35.92 o 
 -14   8   8      318.80      374.46     39.53 o 
 -13   8   8      248.83      223.92     30.46 o 
 -12   8   8       36.91       54.96     42.23 o 
 -11   8   8       35.29       83.78     25.18 o 
 -10   8   8      897.48      956.92     58.49 o 
  -9   8   8       91.37       88.23     21.82 o 
  -8   8   8     3005.25     3093.26     80.26 o 
  -7   8   8     2364.40     2445.65    100.90 o 
  -6   8   8       49.24       52.97      9.35 o 
  -5   8   8        7.51       17.73      9.41 o 
  -4   8   8      369.83      367.27     17.29 o 
  -3   8   8       30.36       22.62      9.28 o 
  -2   8   8     6772.36     6992.10    131.86 o 
  -1   8   8     1133.13     1109.07     32.72 o 
   0   8   8      252.32      270.91     14.17 o 
   1   8   8      192.50      194.72     15.48 o 
   2   8   8       72.17       59.93     12.33 o 
   3   8   8      355.96      377.20     30.09 o 
   4   8   8     1654.14     1704.84     58.47 o 
   5   8   8      100.72      104.91     17.25 o 
   6   8   8      705.67      712.66     37.72 o 
   7   8   8      129.05       99.05     19.23 o 
   8   8   8        0.20       -6.36     14.25 o 
 -14   9   8      488.97      493.04     45.96 o 
 -13   9   8      321.38      427.90     64.45 o 
 -12   9   8       65.42       38.77     30.40 o 
 -11   9   8      638.31      720.45     94.14 o 
 -10   9   8        1.80        2.40     17.48 o 
  -9   9   8      382.38      390.53     32.12 o 
  -8   9   8     1559.06     1559.35     76.52 o 
  -7   9   8     1820.45     1864.91    109.86 o 
  -6   9   8     1117.90     1144.52     34.06 o 
  -5   9   8     1671.34     1833.09     46.07 o 
  -4   9   8       11.84       30.45      8.58 o 
  -3   9   8       55.57       81.51     10.80 o 
  -2   9   8      885.87      891.70     31.55 o 
  -1   9   8      104.65       88.28     12.19 o 
   0   9   8     3576.87     3845.95    108.32 o 
   1   9   8     1925.99     1965.22     63.73 o 
   2   9   8        7.84       15.44      9.62 o 
   3   9   8       34.20       28.94     12.38 o 
   4   9   8       17.83       13.40     11.65 o 
   5   9   8      225.03      183.21     21.93 o 
   6   9   8     1129.83     1140.75    104.24 o 
   7   9   8      110.24      109.33     39.49 o 
 -14  10   8       30.60       17.36     29.40 o 
 -13  10   8        1.31       -9.05     26.00 o 
 -12  10   8      824.79      805.39     86.29 o 
 -11  10   8      574.67      565.43     52.97 o 
 -10  10   8       88.02       92.22     19.84 o 
  -9  10   8      383.43      454.91     35.79 o 
  -8  10   8       91.71      115.84     23.55 o 
  -7  10   8       86.95       83.69     13.59 o 
  -6  10   8     1128.62     1119.86     38.71 o 
  -5  10   8     1699.11     1708.41     54.70 o 
  -4  10   8       25.24       23.34      8.22 o 
  -3  10   8     1470.17     1599.87     46.52 o 
  -2  10   8      217.16      201.78     17.18 o 
  -1  10   8       27.64       26.33     18.58 o 
   0  10   8      557.33      531.00     26.08 o 
   1  10   8      372.02      382.43     25.62 o 
   2  10   8      242.96      223.18     21.42 o 
   3  10   8     1118.32     1183.12     54.07 o 
   4  10   8       14.79        2.55     12.31 o 
   5  10   8       71.74       55.16     15.94 o 
   6  10   8       25.58       18.14     20.68 o 
 -13  11   8       31.90       67.94     35.22 o 
 -12  11   8      145.48      221.92     53.16 o 
 -11  11   8       45.03       17.36     26.66 o 
 -10  11   8       52.98       42.08     17.67 o 
  -9  11   8     2110.71     2135.93     81.77 o 
  -8  11   8      951.26     1006.72     62.10 o 
  -7  11   8        0.86       16.23     10.84 o 
  -6  11   8       34.23       44.23     12.17 o 
  -5  11   8      122.47      106.94     14.79 o 
  -4  11   8      832.24      785.34     52.88 o 
  -3  11   8     3150.17     3177.53     78.72 o 
  -2  11   8      249.65      253.82     20.37 o 
  -1  11   8      593.20      626.73     32.91 o 
   0  11   8      151.96      146.93     27.31 o 
   1  11   8       12.95       15.35     17.17 o 
   2  11   8      545.25      481.54     76.33 o 
   3  11   8      306.71      295.94     27.72 o 
   4  11   8        2.63       -0.18     13.35 o 
 -12  12   8      522.37      525.99     77.91 o 
 -11  12   8      111.28       75.75     38.21 o 
 -10  12   8       59.94       17.31     21.31 o 
  -9  12   8      544.97      501.05    131.60 o 
  -8  12   8        8.08        8.94     12.03 o 
  -7  12   8      877.80      875.81     37.15 o 
  -6  12   8      838.00      895.28     36.27 o 
  -5  12   8       28.65       27.27     12.19 o 
  -4  12   8       51.29       52.97     14.14 o 
  -3  12   8      350.20      315.34     22.22 o 
  -2  12   8       56.57       58.52     14.90 o 
  -1  12   8     1139.70     1173.16     51.71 o 
   0  12   8      483.12      501.77     43.86 o 
   1  12   8        7.72        0.97     16.96 o 
   2  12   8        2.33       11.79     19.82 o 
   3  12   8        0.11       -5.88     21.03 o 
 -11  13   8        5.43       22.58     23.30 o 
 -10  13   8      144.35      116.17     56.81 o 
  -9  13   8       55.57       49.07     23.30 o 
  -8  13   8       68.53       38.24     28.00 o 
  -7  13   8      627.25      583.31     34.35 o 
  -6  13   8      258.42      233.94     23.35 o 
  -5  13   8      516.67      458.45     34.44 o 
  -4  13   8      903.78      915.43     47.32 o 
  -3  13   8      163.93      188.98     19.33 o 
  -2  13   8      172.82      148.62     22.12 o 
  -1  13   8      220.11      199.67     44.19 o 
   0  13   8       54.88       30.81     31.23 o 
   1  13   8      454.49      405.64     65.12 o 
  -9  14   8      240.02      226.01     25.81 o 
  -8  14   8      109.40       81.13     18.36 o 
  -7  14   8        1.57        4.50     13.59 o 
  -6  14   8        7.92       27.23     16.02 o 
  -5  14   8      262.12      231.71     37.79 o 
  -4  14   8      404.90      318.73     51.37 o 
  -3  14   8       10.02       10.55     13.85 o 
  -2  14   8      483.00      384.34     42.05 o 
   4 -16   9      381.70      385.26     34.23 o 
   5 -16   9      122.19      100.68     23.23 o 
   6 -16   9       15.05       30.02     20.84 o 
   0 -15   9       89.38       48.92     38.12 o 
   1 -15   9       34.22       18.86     20.00 o 
   2 -15   9       65.11      104.03     39.29 o 
   3 -15   9       58.19       60.30     15.28 o 
   4 -15   9      239.80      228.74     23.28 o 
   5 -15   9        7.90        5.24     12.85 o 
   6 -15   9      472.06      453.45     28.73 o 
   7 -15   9      136.34       94.08     22.09 o 
   8 -15   9        5.06      -10.14     12.97 o 
   9 -15   9      321.25      284.69     38.17 o 
  -2 -14   9       45.15       67.36     36.21 o 
  -1 -14   9        0.13        9.22     25.91 o 
   0 -14   9      620.80      675.35     62.37 o 
   1 -14   9      583.31      620.97     86.46 o 
   2 -14   9        7.81        5.06     10.97 o 
   3 -14   9       83.14       54.85     14.20 o 
   4 -14   9       76.15       67.20     15.19 o 
   5 -14   9      526.46      522.97     29.38 o 
   6 -14   9      847.41      890.80     68.94 o 
   7 -14   9      243.26      230.47     21.66 o 
   8 -14   9       17.89        4.19     11.32 o 
   9 -14   9       55.80       47.64     13.72 o 
  10 -14   9      128.63      139.86     19.05 o 
  11 -14   9      136.94      109.50     22.89 o 
  -4 -13   9       14.49        6.64     20.60 o 
  -3 -13   9      469.85      389.53     40.78 o 
  -2 -13   9       59.41      106.76     27.57 o 
  -1 -13   9        2.28        4.61     16.19 o 
   0 -13   9      157.36      136.93     25.66 o 
   1 -13   9      282.93      303.97     34.74 o 
   2 -13   9      444.63      432.34     27.80 o 
   3 -13   9      883.43      862.57     38.61 o 
   4 -13   9       26.13       30.12     13.11 o 
   5 -13   9       22.79       25.79     11.13 o 
   6 -13   9      150.42      122.74     16.66 o 
   7 -13   9        0.13        8.93      9.82 o 
   8 -13   9      211.09      199.04     19.44 o 
   9 -13   9      641.24      648.07     31.45 o 
  10 -13   9        0.13       -3.51     12.58 o 
  11 -13   9       58.36       43.78     17.94 o 
  12 -13   9        2.78      -13.38     13.50 o 
  -5 -12   9        6.99      -15.03     17.28 o 
  -4 -12   9      383.09      348.25     38.95 o 
  -2 -12   9        0.57       -4.77     11.19 o 
  -1 -12   9      255.11      238.65     21.26 o 
   0 -12   9      304.13      294.06     27.64 o 
   1 -12   9        2.88       16.20      9.71 o 
   2 -12   9     1715.05     1747.55     51.39 o 
   3 -12   9      379.35      372.30     23.71 o 
   4 -12   9        8.46       -5.41      7.88 o 
   5 -12   9     1246.00     1284.27     46.51 o 
   6 -12   9      471.88      415.23     24.14 o 
   7 -12   9      115.16       94.32     19.10 o 
   8 -12   9      201.71      218.24     19.06 o 
   9 -12   9       15.28       26.28     11.03 o 
  10 -12   9      467.02      473.75     34.62 o 
  11 -12   9      651.23      683.19     48.00 o 
  12 -12   9       46.70       25.94     15.91 o 
  13 -12   9       17.71       11.12     19.24 o 
  -7 -11   9      238.70      199.33     33.64 o 
  -6 -11   9       45.19       38.62     20.76 o 
  -5 -11   9       11.68       -2.57     16.11 o 
  -4 -11   9       44.03       46.84     20.18 o 
  -3 -11   9       67.83       43.56     13.93 o 
  -2 -11   9       69.48       66.22     13.46 o 
  -1 -11   9     2378.88     2498.79     76.87 o 
   0 -11   9      562.44      691.47     28.31 o 
   1 -11   9       68.41       97.67     13.31 o 
   2 -11   9      222.40      245.56     18.80 o 
   3 -11   9      107.11      123.73     13.35 o 
   4 -11   9      562.74      567.79     24.47 o 
   5 -11   9     2479.31     2549.58     79.89 o 
   6 -11   9      256.43      294.92     18.54 o 
   7 -11   9      103.71      107.49     12.99 o 
   8 -11   9      167.75      149.46     15.33 o 
   9 -11   9        9.04        5.56     11.32 o 
  10 -11   9      209.12      183.31     30.54 o 
  11 -11   9      292.69      264.36     27.03 o 
  12 -11   9       78.70       87.42     21.31 o 
  13 -11   9      214.59      214.51     34.63 o 
  -8 -10   9       46.65       44.79     22.01 o 
  -7 -10   9      206.84      194.78     26.25 o 
  -6 -10   9      362.06      409.96     39.37 o 
  -5 -10   9      539.61      464.86     40.37 o 
  -4 -10   9      722.72      697.09     47.92 o 
  -3 -10   9       92.40      102.33     15.72 o 
  -2 -10   9       22.76       30.19     10.61 o 
  -1 -10   9      470.72      501.91     46.09 o 
   0 -10   9        0.29        2.91      6.44 o 
   1 -10   9     2026.25     2105.91     44.24 o 
   2 -10   9     2423.83     2503.64     56.62 o 
   3 -10   9       57.59       82.68     15.86 o 
   4 -10   9       16.35       20.57      8.03 o 
   5 -10   9      155.59      147.45     13.09 o 
   6 -10   9       51.49       57.82      9.78 o 
   7 -10   9     2008.54     1991.93     48.57 o 
   8 -10   9      983.94      944.66     30.69 o 
   9 -10   9       95.08       89.10     24.12 o 
  10 -10   9      288.22      298.62     26.61 o 
  11 -10   9       59.01       44.97     14.11 o 
  12 -10   9      226.81      190.55     23.70 o 
  13 -10   9      313.68      351.50     31.25 o 
  14 -10   9       68.97       66.11     33.80 o 
  -9  -9   9      143.93      106.11     23.59 o 
  -8  -9   9       12.91       14.30     15.75 o 
  -7  -9   9        0.13        6.21     13.09 o 
  -6  -9   9       54.80       79.73     31.56 o 
  -5  -9   9      598.80      554.47     34.79 o 
  -4  -9   9     1568.04     1455.43     48.98 o 
  -3  -9   9      162.60      136.34     15.63 o 
  -2  -9   9     2394.67     2593.19     63.32 o 
  -1  -9   9      176.17      218.70     14.94 o 
   0  -9   9       85.08       71.04      8.91 o 
   1  -9   9      298.33      331.22     14.83 o 
   2  -9   9     1180.73     1153.27     29.86 o 
   3  -9   9      874.56      881.18     25.11 o 
   4  -9   9     3808.38     3824.11     76.71 o 
   5  -9   9      208.02      229.85     15.05 o 
   6  -9   9      101.08       79.90     10.15 o 
   7  -9   9      400.33      396.39     19.03 o 
   8  -9   9       16.45       13.44     10.30 o 
   9  -9   9     1338.54     1316.02     54.01 o 
  10  -9   9     1308.17     1325.89     48.80 o 
  11  -9   9       59.15       50.15     12.74 o 
  12  -9   9        0.32       -7.98     10.80 o 
  13  -9   9       62.03       74.95     17.90 o 
  14  -9   9      151.01      245.66     33.88 o 
 -10  -8   9       89.90       80.07     41.94 o 
  -9  -8   9       40.10       28.32     16.66 o 
  -8  -8   9      674.88      738.73     43.11 o 
  -7  -8   9      253.49      297.41     27.55 o 
  -6  -8   9       90.56       93.00     27.37 o 
  -5  -8   9        5.43        4.20      8.59 o 
  -4  -8   9      231.41      212.36     17.83 o 
  -3  -8   9     1032.57     1044.60     32.90 o 
  -2  -8   9     2114.27     2237.64     52.59 o 
  -1  -8   9      667.10      688.23     19.91 o 
   0  -8   9      896.69      876.28     22.00 o 
   1  -8   9     1037.93      981.80     23.45 o 
   2  -8   9       46.30       45.09      6.07 o 
   3  -8   9     1660.18     1627.85     35.74 o 
   4  -8   9     4013.65     3881.83     70.28 o 
   5  -8   9        2.17        6.36      5.24 o 
   6  -8   9     1984.32     1951.09     41.15 o 
   7  -8   9      702.33      685.92     29.55 o 
   8  -8   9       50.64       63.11     11.46 o 
   9  -8   9      520.24      517.07     33.23 o 
  10  -8   9       54.36       54.03     14.46 o 
  11  -8   9      506.60      489.83     31.73 o 
  12  -8   9      839.18      940.34     43.96 o 
  13  -8   9       91.80       95.75     18.94 o 
  14  -8   9       23.36       28.30     18.31 o 
 -10  -7   9      159.96      112.79     42.94 o 
  -9  -7   9       10.42        3.74     24.25 o 
  -8  -7   9      531.00      595.12     81.77 o 
  -7  -7   9       25.27       26.49     12.04 o 
  -6  -7   9     1577.15     1491.29     48.47 o 
  -5  -7   9     1639.02     1711.08     52.45 o 
  -4  -7   9       77.11       59.25     10.82 o 
  -3  -7   9      142.78      176.81     12.12 o 
  -2  -7   9      732.01      705.44     19.34 o 
  -1  -7   9       80.36       87.89      7.95 o 
   0  -7   9     7098.77     7182.32    109.21 o 
   1  -7   9     1336.30     1313.26     25.27 o 
   2  -7   9      314.48      281.64     10.73 o 
   3  -7   9      620.59      627.01     17.24 o 
   4  -7   9      106.43      118.07      8.38 o 
   5  -7   9      316.69      306.17     12.69 o 
   6  -7   9     3981.80     3909.28     64.37 o 
   7  -7   9      154.47      177.13     13.46 o 
   8  -7   9      313.69      326.21     20.05 o 
   9  -7   9      585.77      613.79     27.48 o 
  10  -7   9      211.65      216.44     21.41 o 
  11  -7   9      628.82      669.94     54.13 o 
  12  -7   9      461.78      481.29     32.42 o 
  13  -7   9        0.25        6.27     12.01 o 
  14  -7   9      138.22      159.50     24.66 o 
 -11  -6   9      735.62      716.19     90.53 o 
 -10  -6   9       13.92        1.00     25.33 o 
  -9  -6   9      244.95      320.35     58.14 o 
  -8  -6   9        0.81       -3.82     18.60 o 
  -7  -6   9       26.46       27.52     11.85 o 
  -6  -6   9      797.60      784.71     31.02 o 
  -5  -6   9     1513.22     1574.42     66.97 o 
  -4  -6   9      743.56      723.00     25.18 o 
  -3  -6   9     4015.51     3919.42     95.85 o 
  -2  -6   9      136.16      129.95      8.54 o 
  -1  -6   9       24.03       22.17      4.64 o 
   0  -6   9     2508.95     2472.54     38.49 o 
   1  -6   9     1739.85     1754.55     28.86 o 
   2  -6   9     5135.01     5057.87     66.19 o 
   3  -6   9     8114.91     8114.64    114.66 o 
   4  -6   9      328.27      299.68     10.96 o 
   5  -6   9       88.08       92.64      7.27 o 
   6  -6   9       26.36       20.45      4.96 o 
   7  -6   9       44.35       39.89      7.06 o 
   8  -6   9     4114.16     3858.23     91.98 o 
   9  -6   9     1413.01     1345.28     84.31 o 
  10  -6   9       63.97       76.05     19.08 o 
  11  -6   9       77.35       67.52     15.35 o 
  12  -6   9       68.87       59.90     15.47 o 
  13  -6   9       52.65       54.39     18.09 o 
  14  -6   9      321.63      289.93     49.42 o 
 -12  -5   9        2.04        5.23     27.82 o 
 -11  -5   9      145.64      208.30     54.32 o 
 -10  -5   9      194.33      212.12     51.41 o 
  -9  -5   9     1310.95     1326.90    105.90 o 
  -8  -5   9      163.68      156.48     38.87 o 
  -7  -5   9      857.15      933.29     48.15 o 
  -6  -5   9        0.73        5.57      7.02 o 
  -5  -5   9      137.27      162.54     13.57 o 
  -4  -5   9     2598.60     2457.66     57.35 o 
  -3  -5   9     5491.54     5441.26    115.67 o 
  -2  -5   9       12.67       19.56      4.86 o 
  -1  -5   9     5462.92     5496.53     80.59 o 
   0  -5   9      191.23      194.43      9.11 o 
   1  -5   9      120.62      129.07      7.61 o 
   2  -5   9     2164.65     2064.99     29.02 o 
   3  -5   9     3869.65     3776.41     51.22 o 
   4  -5   9     2757.53     2689.78     45.44 o 
   5  -5   9     4608.15     4422.60     69.79 o 
   6  -5   9      353.31      321.23     11.95 o 
   7  -5   9       15.29       19.05      5.53 o 
   8  -5   9      576.82      507.58     38.91 o 
   9  -5   9       10.24        7.58      8.79 o 
  10  -5   9      931.39      990.67     41.62 o 
  11  -5   9      950.17     1060.51     53.91 o 
  12  -5   9       73.27       78.44     16.18 o 
  13  -5   9        0.26        8.45     12.30 o 
  14  -5   9        0.32        1.41     14.87 o 
 -12  -4   9      238.19      351.41     64.70 o 
 -11  -4   9        4.99       -0.91     23.26 o 
 -10  -4   9      112.43       59.38     31.64 o 
  -9  -4   9      594.05      580.89     68.77 o 
  -8  -4   9       36.16       44.00     14.78 o 
  -7  -4   9     2102.81     2097.34     80.51 o 
  -6  -4   9     2454.25     2183.26     81.04 o 
  -5  -4   9       33.56       39.34      6.89 o 
  -4  -4   9      206.69      210.59     11.45 o 
  -3  -4   9     1548.64     1484.45     36.81 o 
  -2  -4   9      818.37      802.83     17.36 o 
  -1  -4   9    11334.16    10980.99    149.24 o 
   0  -4   9     1776.98     1768.11     23.82 o 
   1  -4   9     2510.06     2628.11     33.92 o 
   2  -4   9      857.79      804.11     13.52 o 
   3  -4   9        9.10        8.71      2.97 o 
   4  -4   9     2358.92     2163.38     37.68 o 
   5  -4   9     3990.40     3771.24     65.07 o 
   6  -4   9      106.42      109.73      7.94 o 
   7  -4   9     3413.59     3195.44     86.76 o 
   8  -4   9     1018.53      905.12     49.97 o 
   9  -4   9      487.06      408.26     26.18 o 
  10  -4   9      320.87      361.36     25.97 o 
  11  -4   9      477.58      550.11     39.98 o 
  12  -4   9       83.11       68.40     19.07 o 
  13  -4   9      711.76      790.76     50.33 o 
  14  -4   9       16.19        8.42     18.79 o 
 -13  -3   9      405.92      356.14     67.77 o 
 -12  -3   9      442.49      498.67     71.43 o 
 -11  -3   9       17.74       19.85     23.01 o 
 -10  -3   9      790.32      809.21     80.73 o 
  -9  -3   9        7.10        3.07     18.73 o 
  -8  -3   9       84.28       86.89     17.28 o 
  -7  -3   9     2128.86     2152.37     80.54 o 
  -6  -3   9      451.75      452.18     21.79 o 
  -5  -3   9     3720.22     3542.95     68.98 o 
  -4  -3   9     5775.90     5664.99    103.96 o 
  -3  -3   9       72.55       80.60      7.15 o 
  -2  -3   9       59.56       73.54      6.09 o 
  -1  -3   9     1887.18     1824.87     22.75 o 
   0  -3   9       18.66       17.45      2.76 o 
   1  -3   9     8831.96     8791.23     94.96 o 
   2  -3   9     3517.93     3331.50     39.08 o 
   3  -3   9      386.78      380.08      9.12 o 
   4  -3   9      569.00      545.44     14.65 o 
   5  -3   9      428.49      414.54     13.02 o 
   6  -3   9      396.01      381.38     12.87 o 
   7  -3   9     2110.22     2033.73     42.83 o 
   8  -3   9     1005.60      904.34     39.37 o 
   9  -3   9      375.05      333.23     34.49 o 
  10  -3   9      477.08      505.71     30.67 o 
  11  -3   9        0.14        5.64     12.80 o 
  12  -3   9      312.28      312.08     90.95 o 
  13  -3   9      374.36      384.12     37.31 o 
  14  -3   9       13.97       32.81     26.91 o 
 -13  -2   9       15.41       17.77     25.83 o 
 -12  -2   9       19.61        1.58     21.51 o 
 -11  -2   9      445.73      466.19     63.29 o 
 -10  -2   9     1461.14     1448.94     79.19 o 
  -9  -2   9        9.06        9.53     10.83 o 
  -8  -2   9     1997.53     1874.95     83.39 o 
  -7  -2   9        0.22        3.50      8.34 o 
  -6  -2   9      464.52      411.02     17.82 o 
  -5  -2   9     5065.97     4809.04     90.01 o 
  -4  -2   9     6549.82     5951.95    108.26 o 
  -3  -2   9      196.72      165.02      8.56 o 
  -2  -2   9     6014.58     5902.95     88.12 o 
  -1  -2   9      195.42      163.81      5.81 o 
   0  -2   9      450.31      435.25      8.52 o 
   1  -2   9     7818.72     7581.39     82.28 o 
   2  -2   9     1509.86     1519.41     22.48 o 
   3  -2   9     4967.45     4740.81     61.70 o 
   4  -2   9     8244.66     7700.64    114.54 o 
   5  -2   9       46.30       37.82      4.97 o 
   6  -2   9       61.57       48.15      8.33 o 
   7  -2   9      448.95      421.85     17.62 o 
   8  -2   9       17.15       12.80      6.77 o 
   9  -2   9     3526.54     3439.92    119.25 o 
  10  -2   9      657.43      642.32     32.97 o 
  11  -2   9       68.88      125.95     23.37 o 
  12  -2   9       41.33       25.36     24.96 o 
  13  -2   9       53.93       62.87     29.82 o 
 -14  -1   9      262.13      329.57     54.48 o 
 -13  -1   9      268.28      244.43     35.42 o 
 -12  -1   9       36.10       41.43     18.28 o 
 -11  -1   9       96.57      128.57     36.46 o 
 -10  -1   9      194.69      188.81     34.55 o 
  -9  -1   9     1379.69     1438.53     71.12 o 
  -8  -1   9     3207.17     3106.12     88.61 o 
  -7  -1   9      847.05      727.57     31.60 o 
  -6  -1   9      534.55      471.33     28.37 o 
  -5  -1   9       49.61       38.74      9.92 o 
  -4  -1   9      224.02      210.12     10.54 o 
  -3  -1   9     4284.42     4048.91     63.32 o 
  -2  -1   9     8599.98     8073.96    108.38 o 
  -1  -1   9       19.11       36.34      3.20 o 
   0  -1   9     5526.30     5385.27     62.74 o 
   1  -1   9        5.56        8.06      2.84 o 
   2  -1   9       50.62       65.40      3.80 o 
   3  -1   9     4566.44     4308.08     60.30 o 
   4  -1   9     3272.69     2955.54     46.45 o 
   5  -1   9      373.69      312.29     16.19 o 
   6  -1   9     3434.82     3195.75     54.93 o 
   7  -1   9      188.91      191.74     12.51 o 
   8  -1   9       49.96       36.62      9.39 o 
   9  -1   9      694.92      670.36     29.31 o 
  10  -1   9      152.24      159.48     19.90 o 
  11  -1   9      603.94      612.25     46.48 o 
  12  -1   9      583.74      612.29     63.45 o 
  13  -1   9        3.62       17.69     26.58 o 
 -14   0   9      327.37      311.96     52.16 o 
 -13   0   9      132.59      148.74     28.34 o 
 -12   0   9      350.47      327.47     36.11 o 
 -11   0   9      278.72      329.32     26.08 o 
 -10   0   9       63.17       35.10     15.83 o 
  -9   0   9       87.53       78.96     11.42 o 
  -8   0   9      733.29      686.26     37.99 o 
  -7   0   9      213.85      185.13     16.07 o 
  -6   0   9     4860.41     4461.45    113.30 o 
  -5   0   9     3264.93     2949.00     68.66 o 
  -4   0   9       87.75       96.81      7.69 o 
  -3   0   9       57.88       67.55      4.44 o 
  -2   0   9     2764.29     2698.33     38.08 o 
  -1   0   9     4642.22     4533.91     56.03 o 
   0   0   9    13408.50    13314.72    154.18 o 
   1   0   9     4608.67     4702.40     55.89 o 
   2   0   9     1091.77     1016.07     15.79 o 
   3   0   9       96.26       94.95      6.52 o 
   4   0   9        0.33       11.35      4.09 o 
   5   0   9     2344.07     2193.16     40.65 o 
   6   0   9     4480.11     4221.28     70.23 o 
   7   0   9        0.55       -3.24      5.30 o 
   8   0   9     1402.53     1324.93     50.58 o 
   9   0   9      168.52      162.42     20.60 o 
  10   0   9        9.32       13.92     15.11 o 
  11   0   9      253.52      263.85     33.89 o 
  12   0   9       56.28       73.20     23.63 o 
  13   0   9      175.61      138.92     30.40 o 
 -14   1   9        2.35        0.91     19.10 o 
 -13   1   9        4.92       -9.63     17.61 o 
 -12   1   9      508.35      589.47     32.54 o 
 -11   1   9      816.44      799.28     35.64 o 
 -10   1   9      156.90      154.82     17.18 o 
  -9   1   9     1674.63     1571.90     68.28 o 
  -8   1   9      272.63      242.28     29.01 o 
  -7   1   9      296.44      300.17     17.73 o 
  -6   1   9     4650.95     4307.99    108.84 o 
  -5   1   9     1525.92     1473.67     35.30 o 
  -4   1   9     2283.91     2317.95     49.39 o 
  -3   1   9     5507.77     5296.44     82.00 o 
  -2   1   9      117.73      109.65      5.61 o 
  -1   1   9      215.40      199.43      5.72 o 
   0   1   9     2011.82     1980.13     27.38 o 
   1   1   9        6.90        6.96      3.13 o 
   2   1   9     7092.32     6571.57     92.31 o 
   3   1   9     5155.46     5077.92     81.29 o 
   4   1   9      144.60      146.51     10.64 o 
   5   1   9      226.63      235.35     18.03 o 
   6   1   9      728.49      683.74     23.15 o 
   7   1   9      644.05      561.81     24.48 o 
   8   1   9     2357.47     2333.40     75.80 o 
   9   1   9      435.74      380.09     29.51 o 
  10   1   9      180.11      167.41     28.28 o 
  11   1   9      127.16      137.28     28.27 o 
  12   1   9       17.40        7.99     18.11 o 
 -15   2   9      421.38      514.45     63.70 o 
 -14   2   9       51.19       62.96     28.41 o 
 -13   2   9        2.61        8.59     11.07 o 
 -12   2   9       17.89        6.75      9.96 o 
 -11   2   9       52.38       36.83     13.83 o 
 -10   2   9      623.63      640.73     30.76 o 
  -9   2   9     3695.97     3451.27     94.38 o 
  -8   2   9      226.68      236.21     26.09 o 
  -7   2   9      644.45      610.31     30.31 o 
  -6   2   9       29.69       34.71     11.98 o 
  -5   2   9        2.02        0.84      4.84 o 
  -4   2   9     6650.99     6609.81    135.65 o 
  -3   2   9     5685.90     5877.32     97.38 o 
  -2   2   9     1312.58     1315.69     22.61 o 
  -1   2   9     6845.09     6889.52     81.99 o 
   0   2   9      241.06      235.01      7.14 o 
   1   2   9      300.13      296.75      8.74 o 
   2   2   9     6575.41     6453.07     97.44 o 
   3   2   9      996.57     1074.76     26.39 o 
   4   2   9     3334.19     3180.30     60.31 o 
   5   2   9     2244.00     2204.98     46.13 o 
   6   2   9       50.79       39.57      8.96 o 
   7   2   9        0.93        5.88      7.61 o 
   8   2   9      348.30      308.70     20.78 o 
   9   2   9        8.49        5.46     14.45 o 
  10   2   9      719.67      804.13     86.17 o 
  11   2   9      347.66      432.39     72.55 o 
  12   2   9        2.82       -1.97     20.41 o 
 -15   3   9      282.85      336.87     52.57 o 
 -14   3   9        2.12        5.15     21.01 o 
 -13   3   9      260.03      253.85     23.28 o 
 -12   3   9      621.38      637.53     33.36 o 
 -11   3   9       81.56       88.50     14.93 o 
 -10   3   9       95.36      117.30     18.96 o 
  -9   3   9      536.95      559.17     34.43 o 
  -8   3   9      667.13      594.16     28.10 o 
  -7   3   9     5199.94     5075.53    179.72 o 
  -6   3   9     1576.87     1517.88     45.24 o 
  -5   3   9      569.40      577.62     21.67 o 
  -4   3   9       66.91       79.02      7.97 o 
  -3   3   9      221.19      243.51     13.34 o 
  -2   3   9     5060.64     5046.31    116.38 o 
  -1   3   9     8000.46     8037.19     99.49 o 
   0   3   9      235.84      264.40      8.24 o 
   1   3   9     1893.81     1927.11     34.58 o 
   2   3   9        2.30        5.96      3.66 o 
   3   3   9        2.23        3.75      4.85 o 
   4   3   9     3320.79     3331.67     63.96 o 
   5   3   9     1191.51     1132.03     32.45 o 
   6   3   9        2.52       10.71      8.00 o 
   7   3   9     1685.32     1720.34     59.30 o 
   8   3   9       25.66       24.34     15.39 o 
   9   3   9        7.34        1.15     11.69 o 
  10   3   9      334.90      372.23     41.91 o 
  11   3   9        1.69       14.75     23.13 o 
 -15   4   9       29.95      -11.30     21.18 o 
 -14   4   9        3.04        3.32     11.31 o 
 -13   4   9      382.65      391.84     36.83 o 
 -12   4   9      510.41      489.38     30.89 o 
 -11   4   9      474.98      522.86     30.77 o 
 -10   4   9     1026.57     1023.81     41.43 o 
  -9   4   9       97.07      111.06     13.44 o 
  -8   4   9      241.83      223.51     17.14 o 
  -7   4   9     2456.36     2546.17     93.11 o 
  -6   4   9        0.93        4.75      5.31 o 
  -5   4   9     3931.06     4224.69     72.95 o 
  -4   4   9     1948.20     1953.09     39.37 o 
  -3   4   9      304.79      298.16     13.68 o 
  -2   4   9       11.16        7.04      3.75 o 
  -1   4   9     1768.10     1908.08     30.34 o 
   0   4   9     1917.30     1864.20     29.93 o 
   1   4   9     4378.24     4577.85     79.46 o 
   2   4   9     1771.87     1822.08     36.93 o 
   3   4   9      155.64      162.81     13.34 o 
   4   4   9       43.86       39.23      8.36 o 
   5   4   9      282.95      325.60     18.43 o 
   6   4   9     1094.02     1060.33     36.85 o 
   7   4   9     2234.35     2338.33     84.17 o 
   8   4   9       62.28       51.28     15.32 o 
   9   4   9       72.15       65.39     16.19 o 
  10   4   9      102.04       93.31     19.51 o 
  11   4   9        5.91       -2.16     31.48 o 
 -15   5   9      208.18      217.70     30.33 o 
 -14   5   9       19.73       10.94     11.36 o 
 -13   5   9        0.57       -7.74      9.74 o 
 -12   5   9        1.81        3.19      9.53 o 
 -11   5   9     1617.51     1573.20     56.33 o 
 -10   5   9     1849.91     1912.82     56.31 o 
  -9   5   9       52.91       45.82     10.85 o 
  -8   5   9      477.17      489.27     25.48 o 
  -7   5   9      331.65      380.20     21.90 o 
  -6   5   9      120.57      124.90     12.19 o 
  -5   5   9     1081.50     1095.48     28.48 o 
  -4   5   9      674.33      717.72     21.94 o 
  -3   5   9     4203.05     4248.68     70.12 o 
  -2   5   9     4165.86     4470.60     71.96 o 
  -1   5   9      518.15      494.60     13.60 o 
   0   5   9      179.10      173.39     13.67 o 
   1   5   9     2121.01     2198.65     43.47 o 
   2   5   9      340.69      354.05     14.45 o 
   3   5   9     4437.72     4452.51     90.27 o 
   4   5   9     1732.33     1741.70     49.54 o 
   5   5   9       82.94       87.57     12.54 o 
   6   5   9        7.94       13.72      9.73 o 
   7   5   9      193.85      171.04     20.70 o 
   8   5   9      105.26       71.24     16.24 o 
   9   5   9     1100.03     1224.51     75.18 o 
  10   5   9      133.83      141.03     47.63 o 
 -15   6   9       14.24        8.93     16.02 o 
 -14   6   9      671.98      776.19     52.01 o 
 -13   6   9      110.23      129.47     24.57 o 
 -12   6   9       30.31       34.36     12.88 o 
 -11   6   9       80.30       71.64     13.75 o 
 -10   6   9       94.79      126.53     16.24 o 
  -9   6   9      369.54      383.20     23.95 o 
  -8   6   9     2806.21     2818.16    115.72 o 
  -7   6   9      103.70       89.37     15.15 o 
  -6   6   9       32.63       22.34      7.92 o 
  -5   6   9        4.16       10.35      5.78 o 
  -4   6   9        4.76        6.11      6.58 o 
  -3   6   9     3442.39     3626.13     73.16 o 
  -2   6   9     3724.87     3921.36     70.51 o 
  -1   6   9       42.33       54.62      6.92 o 
   0   6   9     1607.50     1650.68     33.66 o 
   1   6   9        1.29       -2.01      5.17 o 
   2   6   9      499.07      537.33     22.24 o 
   3   6   9     2107.60     2189.69     58.38 o 
   4   6   9      616.62      697.01     37.22 o 
   5   6   9     1204.36     1238.70     41.98 o 
   6   6   9     1286.79     1430.94     52.94 o 
   7   6   9       86.07       62.89     14.96 o 
   8   6   9       29.96       32.01     22.97 o 
   9   6   9      235.77      198.92     24.42 o 
 -15   7   9      180.60      209.07     31.95 o 
 -14   7   9      318.13      304.52     42.15 o 
 -13   7   9       32.31       35.86     17.48 o 
 -12   7   9      436.43      528.73     36.91 o 
 -11   7   9      969.84      988.51     48.29 o 
 -10   7   9      167.11      156.31     21.00 o 
  -9   7   9      165.71      196.48     22.04 o 
  -8   7   9      264.02      296.26     25.18 o 
  -7   7   9      121.39      121.32     15.00 o 
  -6   7   9     2692.89     2681.20    143.47 o 
  -5   7   9     1481.31     1587.17     43.26 o 
  -4   7   9       43.28       39.50     10.08 o 
  -3   7   9       50.06       59.82     11.95 o 
  -2   7   9       16.74       14.66      6.25 o 
  -1   7   9      559.94      505.47     31.19 o 
   0   7   9     3692.71     3900.44     71.00 o 
   1   7   9       47.75       52.68      8.88 o 
   2   7   9      994.15     1020.15     35.29 o 
   3   7   9        5.79       17.56      9.44 o 
   4   7   9        4.50        5.60      9.32 o 
   5   7   9     1169.29     1170.29     46.90 o 
   6   7   9      766.31      725.92     37.92 o 
   7   7   9       73.35       63.83     27.08 o 
   8   7   9      419.96      330.61     43.53 o 
 -14   8   9       16.84       18.91     19.60 o 
 -13   8   9       35.03       39.80     18.92 o 
 -12   8   9      908.24     1090.89     52.93 o 
 -11   8   9      681.15      678.83     53.77 o 
 -10   8   9       10.73       33.13     17.48 o 
  -9   8   9      392.86      438.96     32.51 o 
  -8   8   9      253.78      240.50     24.58 o 
  -7   8   9       70.97       44.59     11.79 o 
  -6   8   9     1506.74     1561.53     42.48 o 
  -5   8   9       48.44       43.78      9.63 o 
  -4   8   9     1743.83     1846.46     59.19 o 
  -3   8   9     3271.16     3308.19     87.47 o 
  -2   8   9      291.13      298.60     22.69 o 
  -1   8   9       76.91       80.79     13.17 o 
   0   8   9     1043.15     1077.10     51.79 o 
   1   8   9      303.46      317.63     20.69 o 
   2   8   9     2840.05     2896.60     81.94 o 
   3   8   9      354.02      348.44     31.37 o 
   4   8   9       61.96       43.63     13.58 o 
   5   8   9       18.55       18.65     11.83 o 
   6   8   9       43.45       29.52     13.79 o 
   7   8   9      197.67      215.98     32.57 o 
 -14   9   9      155.98      223.78     34.85 o 
 -13   9   9        3.61       17.29     16.18 o 
 -12   9   9        0.77       24.49     22.55 o 
 -11   9   9        8.31       -4.49     16.52 o 
 -10   9   9      665.75      701.52     56.32 o 
  -9   9   9     1764.58     1978.75     92.13 o 
  -8   9   9       11.89       25.38     14.07 o 
  -7   9   9      716.14      700.71     40.60 o 
  -6   9   9      213.68      204.10     18.76 o 
  -5   9   9       37.16       22.21     11.06 o 
  -4   9   9     1626.08     1663.25     53.43 o 
  -3   9   9     2441.77     2498.64     86.07 o 
  -2   9   9     1358.86     1309.69     40.54 o 
  -1   9   9      485.60      498.45     24.51 o 
   0   9   9       18.33       18.43      9.43 o 
   1   9   9      135.28      151.73     16.34 o 
   2   9   9      827.29      851.17     38.09 o 
   3   9   9       15.65       27.27     12.21 o 
   4   9   9     1441.83     1521.83     74.70 o 
   5   9   9      547.43      527.82     33.32 o 
   6   9   9       30.28       32.76     15.50 o 
 -13  10   9      473.03      516.19     73.01 o 
 -12  10   9      438.07      564.78     75.41 o 
 -11  10   9       20.62      -18.44     22.26 o 
 -10  10   9       39.57       27.57     20.78 o 
  -9  10   9       88.16      111.98     21.56 o 
  -8  10   9      421.55      424.75     40.92 o 
  -7  10   9     2009.97     2151.81     76.12 o 
  -6  10   9      323.98      346.17     27.18 o 
  -5  10   9      304.51      294.30     21.00 o 
  -4  10   9        3.48       17.45      9.86 o 
  -3  10   9        1.38        3.53     10.66 o 
  -2  10   9     1281.41     1319.65     42.15 o 
  -1  10   9      724.21      762.08     30.95 o 
   0  10   9       82.65       64.43     12.57 o 
   1  10   9      361.13      367.82     37.82 o 
   2  10   9       47.27       39.25     20.65 o 
   3  10   9       31.78       24.51     12.97 o 
   4  10   9      413.55      395.99     31.72 o 
   5  10   9      416.41      371.10     30.22 o 
 -13  11   9      491.69      485.63     73.92 o 
 -12  11   9      146.24      125.50     45.68 o 
 -11  11   9      242.58      298.50     59.22 o 
 -10  11   9      670.13      503.23     69.93 o 
  -9  11   9       44.65       46.41     17.51 o 
  -8  11   9       88.85       94.69     46.63 o 
  -7  11   9      662.85      660.47     31.74 o 
  -6  11   9        4.84        1.15     10.34 o 
  -5  11   9     1678.10     1688.35     51.25 o 
  -4  11   9      452.68      447.45     28.89 o 
  -3  11   9       11.25       27.62     14.56 o 
  -2  11   9      118.64      111.96     23.26 o 
  -1  11   9       44.85       38.57     12.82 o 
   0  11   9      227.17      237.77     33.03 o 
   1  11   9     1925.33     1880.62    158.64 o 
   2  11   9       81.03      102.92     26.46 o 
   3  11   9       64.31       44.15     15.50 o 
   4  11   9       10.88       15.23     14.54 o 
 -12  12   9       29.78       23.84     32.39 o 
 -11  12   9      541.20      567.35     78.90 o 
 -10  12   9      376.16      350.45     42.93 o 
  -9  12   9       67.22       45.18     22.23 o 
  -8  12   9      626.26      637.74     35.70 o 
  -7  12   9        5.58        8.46     12.52 o 
  -6  12   9       99.95      108.01     16.51 o 
  -5  12   9     1132.58     1137.76     46.98 o 
  -4  12   9      327.00      381.90     43.89 o 
  -3  12   9      163.12      148.32     23.63 o 
  -2  12   9      305.76      286.67     24.13 o 
  -1  12   9       37.75       50.75     29.90 o 
   0  12   9        5.37        5.07     18.27 o 
   1  12   9      220.56      230.07     34.85 o 
   2  12   9        9.58       14.96     22.46 o 
 -10  13   9        3.77        2.26     21.61 o 
  -9  13   9      738.72      684.90     38.58 o 
  -8  13   9     1226.76     1278.89    105.69 o 
  -7  13   9        2.73        7.64     12.81 o 
  -6  13   9      127.57       93.32     19.58 o 
  -5  13   9        4.29      -11.18     11.77 o 
  -4  13   9      163.62      139.59     36.21 o 
  -3  13   9      938.86      986.92     49.04 o 
  -2  13   9      587.23      603.73     44.68 o 
  -1  13   9      206.19      224.17     47.67 o 
   0  13   9      315.13      262.79     54.40 o 
  -8  14   9       96.04       73.57     18.22 o 
  -7  14   9      153.18      106.48     21.86 o 
  -6  14   9      607.03      533.07     38.36 o 
  -5  14   9      281.32      272.80     30.28 o 
  -4  14   9        2.48       12.71     17.36 o 
  -3  14   9        2.00        8.32     16.12 o 
   0 -15  10      196.41      258.30     53.90 o 
   1 -15  10      102.95       40.13     22.55 o 
   2 -15  10      482.69      507.79     92.48 o 
   3 -15  10       49.60       59.14     15.52 o 
   4 -15  10        9.83       19.50     13.70 o 
   5 -15  10       12.69       25.93     14.05 o 
   6 -15  10       44.05       30.76     15.81 o 
   7 -15  10      351.41      346.04     27.59 o 
   8 -15  10      378.41      323.35     26.51 o 
   9 -15  10       21.94       18.89     17.02 o 
   0 -14  10       23.20       16.07     18.50 o 
   1 -14  10      103.26      104.75     23.27 o 
   2 -14  10      191.04      180.36     29.03 o 
   3 -14  10       89.95       52.86     15.18 o 
   4 -14  10      583.52      554.45     33.33 o 
   5 -14  10      360.66      358.37     28.05 o 
   6 -14  10       95.20       83.61     15.87 o 
   7 -14  10       18.93       18.67     12.37 o 
   8 -14  10       59.21       51.01     14.29 o 
   9 -14  10      292.03      292.95     24.21 o 
  10 -14  10      488.95      443.40     28.98 o 
  -4 -13  10        4.39        3.41     24.58 o 
  -3 -13  10       11.96       20.43     22.18 o 
  -2 -13  10      185.17      162.12     28.24 o 
  -1 -13  10      407.78      456.12     41.08 o 
   0 -13  10        0.73       -4.54     14.12 o 
   1 -13  10      128.93      136.07     31.89 o 
   2 -13  10       36.28       27.73     15.84 o 
   3 -13  10      168.36      141.56     18.84 o 
   4 -13  10      247.67      267.34     24.31 o 
   5 -13  10      120.83      127.04     20.16 o 
   6 -13  10      307.41      260.76     31.29 o 
   7 -13  10      672.82      689.44     32.18 o 
   8 -13  10       93.70       85.13     15.07 o 
   9 -13  10      101.32       98.89     15.69 o 
  10 -13  10       98.03       79.09     21.94 o 
  11 -13  10        0.86        6.78     15.85 o 
  -5 -12  10      826.91      806.06     58.80 o 
  -4 -12  10      548.96      525.58     46.76 o 
  -3 -12  10       42.09       54.48     22.59 o 
  -2 -12  10       55.46       66.18     16.46 o 
  -1 -12  10       36.82       39.97     12.77 o 
   0 -12  10      646.70      705.38     47.83 o 
   1 -12  10      865.09      934.33     34.79 o 
   2 -12  10       28.82       41.44     11.51 o 
   3 -12  10      267.97      256.50     20.79 o 
   4 -12  10       47.13       27.63     10.75 o 
   5 -12  10       80.81       57.85     11.52 o 
   6 -12  10      687.85      669.86     36.05 o 
   7 -12  10      202.10      226.85     19.42 o 
   8 -12  10       45.19       29.97     11.23 o 
   9 -12  10      696.60      712.99     32.07 o 
  10 -12  10      117.45       89.01     19.27 o 
  11 -12  10       87.81       88.14     20.14 o 
  12 -12  10      228.86      240.91     29.08 o 
  -6 -11  10       19.69       23.75     21.26 o 
  -5 -11  10      599.44      550.08     46.35 o 
  -4 -11  10       47.18       41.36     19.44 o 
  -3 -11  10      178.60      156.58     44.06 o 
  -2 -11  10      234.89      280.98     26.41 o 
  -1 -11  10       53.10       45.19     12.15 o 
   0 -11  10      131.26      127.38     16.02 o 
   1 -11  10       91.11       97.90     13.37 o 
   2 -11  10       69.64       86.35     16.34 o 
   3 -11  10     1342.90     1343.02     45.43 o 
   4 -11  10      734.60      813.52     37.67 o 
   5 -11  10        8.76        5.94      7.91 o 
   6 -11  10       63.81       44.93     10.20 o 
   7 -11  10       88.01       76.02     12.25 o 
   8 -11  10      403.36      414.86     35.78 o 
   9 -11  10      936.25      903.59     43.33 o 
  10 -11  10       89.05      115.78     26.78 o 
  11 -11  10      120.63      133.47     25.04 o 
  12 -11  10       15.21        8.25     14.54 o 
  13 -11  10       50.61       36.05     30.56 o 
  -8 -10  10      401.13      333.62     41.24 o 
  -7 -10  10        0.10       35.88     20.18 o 
  -6 -10  10      279.23      225.75     31.15 o 
  -5 -10  10      305.31      347.92     35.80 o 
  -4 -10  10      363.09      359.81     38.66 o 
  -3 -10  10      903.27      923.85     43.31 o 
  -2 -10  10      296.74      345.76     46.53 o 
  -1 -10  10      291.63      276.12     21.78 o 
   0 -10  10      904.77      980.95     28.37 o 
   1 -10  10      421.93      436.53     20.50 o 
   2 -10  10       26.20       43.59     10.02 o 
   3 -10  10      814.76      824.69     27.62 o 
   4 -10  10        0.35       17.72      7.69 o 
   5 -10  10      707.37      701.50     25.56 o 
   6 -10  10      466.27      505.52     22.25 o 
   7 -10  10       32.20       24.65      8.78 o 
   8 -10  10       12.02        9.92      8.59 o 
   9 -10  10      262.89      264.39     25.48 o 
  10 -10  10      217.89      229.87     37.85 o 
  11 -10  10      485.38      549.43     35.94 o 
  12 -10  10      165.32      170.14     23.52 o 
  13 -10  10        7.08       17.35     15.23 o 
  -9  -9  10        4.33       -7.31     16.30 o 
  -8  -9  10       98.53       90.88     21.40 o 
  -7  -9  10      151.51      133.85     49.25 o 
  -6  -9  10      796.82      794.72     43.69 o 
  -5  -9  10      410.04      439.74     26.82 o 
  -4  -9  10       31.30       44.85     14.24 o 
  -3  -9  10       70.77       62.25     14.42 o 
  -2  -9  10       65.75       47.60     16.91 o 
  -1  -9  10      729.21      724.20     30.62 o 
   0  -9  10     3635.98     3741.02     68.17 o 
   1  -9  10       28.07       30.54      7.14 o 
   2  -9  10      194.89      202.95     27.56 o 
   3  -9  10      357.28      358.67     17.83 o 
   4  -9  10      206.65      205.69     14.19 o 
   5  -9  10     2001.40     1948.00     46.26 o 
   6  -9  10     1485.15     1528.43     39.57 o 
   7  -9  10      560.85      528.28     24.09 o 
   8  -9  10      865.88      861.96     31.52 o 
   9  -9  10      147.12      137.52     16.45 o 
  10  -9  10      242.57      239.58     20.81 o 
  11  -9  10      130.32      146.82     21.08 o 
  12  -9  10        6.64        5.65     12.69 o 
  13  -9  10      472.10      505.30     36.67 o 
  -9  -8  10      389.01      438.44     36.01 o 
  -8  -8  10        1.21        0.50     17.90 o 
  -7  -8  10       86.26       77.95     17.63 o 
  -6  -8  10      353.15      347.66     28.35 o 
  -5  -8  10        4.52        3.38      8.35 o 
  -4  -8  10     2264.08     2397.81     87.02 o 
  -3  -8  10      113.88      127.56     17.04 o 
  -2  -8  10       96.88       88.55     12.50 o 
  -1  -8  10        7.54       -4.32      5.97 o 
   0  -8  10       25.65       35.35      6.66 o 
   1  -8  10     1096.79     1038.84     25.89 o 
   2  -8  10     3228.90     3301.97     55.39 o 
   3  -8  10      701.05      697.35     21.12 o 
   4  -8  10      106.63      110.18      9.74 o 
   5  -8  10       99.68      101.35      9.49 o 
   6  -8  10        4.94        4.37      6.14 o 
   7  -8  10     1289.46     1325.05     34.76 o 
   8  -8  10     1771.80     1744.99     56.63 o 
   9  -8  10       15.78       16.67     10.91 o 
  10  -8  10      461.17      492.88     31.23 o 
  11  -8  10       58.70       56.08     15.10 o 
  12  -8  10      131.23      106.50     19.01 o 
  13  -8  10      203.17      234.97     27.09 o 
  14  -8  10      111.81      102.32     35.96 o 
 -10  -7  10      283.30      256.39     58.47 o 
  -9  -7  10      393.60      315.61     60.13 o 
  -8  -7  10      101.71      127.77     19.99 o 
  -7  -7  10      432.51      449.83     31.01 o 
  -6  -7  10       15.22       21.83     10.17 o 
  -5  -7  10      182.71      217.47     17.74 o 
  -4  -7  10     1698.00     1710.10     52.20 o 
  -3  -7  10      291.11      289.40     20.96 o 
  -2  -7  10     1472.38     1443.16     40.00 o 
  -1  -7  10     1932.74     1986.88     43.98 o 
   0  -7  10      579.25      544.73     16.36 o 
   1  -7  10      224.10      254.96     11.19 o 
   2  -7  10     1785.22     1783.71     31.73 o 
   3  -7  10      119.48      114.85      8.61 o 
   4  -7  10     3739.51     3719.36     62.15 o 
   5  -7  10      928.52      879.57     29.04 o 
   6  -7  10      175.72      144.56     10.61 o 
   7  -7  10       26.78       21.73      6.94 o 
   8  -7  10       13.16       21.54      9.07 o 
   9  -7  10      620.03      647.25     28.70 o 
  10  -7  10     1446.14     1435.17     52.97 o 
  11  -7  10       48.55       33.61     13.19 o 
  12  -7  10       38.10       35.50     14.50 o 
  13  -7  10      141.97      182.04     27.03 o 
  14  -7  10        0.50       30.40     26.99 o 
 -11  -6  10       46.12       22.67     32.64 o 
 -10  -6  10      156.02      227.41     55.65 o 
  -9  -6  10        1.29       29.24     28.82 o 
  -8  -6  10      374.28      337.87     56.06 o 
  -7  -6  10     1883.60     1907.17     80.29 o 
  -6  -6  10       13.20        9.18      8.17 o 
  -5  -6  10      142.75      136.12     13.96 o 
  -4  -6  10       60.86       63.81      9.58 o 
  -3  -6  10        0.98        5.04      5.68 o 
  -2  -6  10     2572.57     2575.26     68.48 o 
  -1  -6  10     2121.13     2104.42     35.83 o 
   0  -6  10      154.76      131.50      8.35 o 
   1  -6  10     2564.30     2528.35     42.16 o 
   2  -6  10      217.69      209.52      8.09 o 
   3  -6  10      714.74      706.63     18.20 o 
   4  -6  10     3020.20     2935.09     50.00 o 
   5  -6  10      896.64      890.28     27.50 o 
   6  -6  10     1666.43     1526.37     33.25 o 
   7  -6  10     1254.65     1245.97     38.24 o 
   8  -6  10      452.62      421.76     22.45 o 
   9  -6  10       24.28        3.64     10.10 o 
  10  -6  10      172.51      146.51     17.83 o 
  11  -6  10        4.22        5.46     10.50 o 
  12  -6  10     1203.64     1344.51     58.05 o 
  13  -6  10      623.00      775.31     46.34 o 
  14  -6  10       17.09       16.61     19.08 o 
 -12  -5  10        2.94       20.18     30.40 o 
 -11  -5  10      535.23      642.93     83.22 o 
 -10  -5  10      260.47      314.45     58.80 o 
  -9  -5  10       13.71       42.86     28.57 o 
  -8  -5  10       75.67       43.44     15.71 o 
  -7  -5  10      555.13      537.59     36.68 o 
  -6  -5  10      669.99      649.40     27.23 o 
  -5  -5  10     3193.65     3042.09     70.53 o 
  -4  -5  10      403.14      379.05     16.15 o 
  -3  -5  10     1138.57     1082.46     31.16 o 
  -2  -5  10       51.38       42.87      9.66 o 
  -1  -5  10       46.75       36.93      4.82 o 
   0  -5  10     3900.87     3852.26     55.19 o 
   1  -5  10     7325.35     7417.91     97.03 o 
   2  -5  10        2.68        9.10      3.38 o 
   3  -5  10     1212.49     1151.90     22.76 o 
   4  -5  10       14.56       14.60      4.73 o 
   5  -5  10       57.08       54.78      6.33 o 
   6  -5  10     1389.47     1256.49     26.55 o 
   7  -5  10     2716.90     2658.88     57.71 o 
   8  -5  10      382.01      379.14     24.55 o 
   9  -5  10      636.97      561.01     26.15 o 
  10  -5  10       20.45       27.50      9.83 o 
  11  -5  10       13.13        8.22     10.85 o 
  12  -5  10      705.52      851.23     41.79 o 
  13  -5  10       47.63       26.73     14.59 o 
  14  -5  10      190.07      243.77     47.51 o 
 -12  -4  10      174.55      131.23     46.35 o 
 -11  -4  10      660.73      666.69     81.73 o 
 -10  -4  10      283.96      250.16     51.83 o 
  -9  -4  10      484.27      509.71     64.37 o 
  -8  -4  10      331.39      292.03     28.48 o 
  -7  -4  10        0.07       11.92     11.10 o 
  -6  -4  10      699.79      706.36     25.06 o 
  -5  -4  10     1215.66     1161.56     30.09 o 
  -4  -4  10      232.23      240.27     13.53 o 
  -3  -4  10     4552.49     4285.95     78.29 o 
  -2  -4  10     4656.67     4554.09     88.73 o 
  -1  -4  10       91.46       77.33      5.57 o 
   0  -4  10      895.92      885.17     15.76 o 
   1  -4  10     1468.52     1404.43     21.51 o 
   2  -4  10      756.46      754.83     13.34 o 
   3  -4  10     8260.32     7969.32    105.25 o 
   4  -4  10      945.58      965.94     27.84 o 
   5  -4  10      259.45      234.22     10.32 o 
   6  -4  10       95.37       95.49     11.68 o 
   7  -4  10       36.54       29.56      8.44 o 
   8  -4  10     3061.12     2873.73    136.10 o 
   9  -4  10     3412.54     3287.11    164.88 o 
  10  -4  10        0.11        3.45      9.15 o 
  11  -4  10      587.85      628.74     43.54 o 
  12  -4  10       26.20       14.27     14.76 o 
  13  -4  10       60.70       74.99     21.05 o 
  14  -4  10      128.97      123.25     36.71 o 
 -13  -3  10        5.78       -4.23     16.46 o 
 -12  -3  10        2.53       -7.48     14.55 o 
 -11  -3  10       16.70       49.00     30.65 o 
 -10  -3  10       19.85       24.42     23.42 o 
  -9  -3  10     1414.51     1393.88    105.31 o 
  -8  -3  10      300.17      286.61     27.61 o 
  -7  -3  10        4.80       15.99      8.93 o 
  -6  -3  10      877.42      846.05     28.94 o 
  -5  -3  10      103.14      107.60      9.28 o 
  -4  -3  10      118.61      113.66     12.82 o 
  -3  -3  10     3708.66     3406.24     66.95 o 
  -2  -3  10      714.98      652.03     17.88 o 
  -1  -3  10     3627.03     3414.94     45.88 o 
   0  -3  10     2556.31     2467.15     34.98 o 
   1  -3  10        0.04        2.38      2.45 o 
   2  -3  10      451.71      424.24     10.38 o 
   3  -3  10     3977.92     3874.46     58.64 o 
   4  -3  10        1.81        9.85      5.11 o 
   5  -3  10     6116.82     5710.02     83.47 o 
   6  -3  10     1465.95     1421.63     29.26 o 
   7  -3  10      141.15      108.39     12.00 o 
   8  -3  10      218.44      186.03     42.00 o 
   9  -3  10      360.65      323.00     24.42 o 
  10  -3  10      309.24      329.54     25.68 o 
  11  -3  10     1448.12     1634.92     71.93 o 
  12  -3  10      269.76      230.52     29.21 o 
  13  -3  10       75.45       75.02     32.85 o 
 -13  -2  10       56.70       34.54     20.46 o 
 -12  -2  10      685.04      722.45     55.07 o 
 -11  -2  10      187.23      179.92     50.25 o 
 -10  -2  10       78.62       54.47     13.55 o 
  -9  -2  10       67.38       75.76     17.89 o 
  -8  -2  10       25.78        7.24      7.93 o 
  -7  -2  10      861.66      842.59     35.73 o 
  -6  -2  10     5894.86     5527.17    136.79 o 
  -5  -2  10        0.38        5.65      4.63 o 
  -4  -2  10     1983.76     1820.46     46.97 o 
  -3  -2  10      205.73      176.56     10.80 o 
  -2  -2  10        0.09       -0.76      3.29 o 
  -1  -2  10     4925.30     4641.49     64.20 o 
   0  -2  10     8796.30     8262.49     93.78 o 
   1  -2  10     1128.42     1046.80     16.03 o 
   2  -2  10     2713.86     2700.37     41.88 o 
   3  -2  10       48.42       47.20      5.28 o 
   4  -2  10       92.46       95.68      6.98 o 
   5  -2  10     4029.23     3761.19     66.45 o 
   6  -2  10      691.54      678.45     19.37 o 
   7  -2  10     2522.38     2366.29     50.93 o 
   8  -2  10     3064.70     2995.70     88.83 o 
   9  -2  10        3.89        0.83      7.59 o 
  10  -2  10       78.60       81.08     18.79 o 
  11  -2  10      238.84      244.57     28.68 o 
  12  -2  10        0.80        7.69     14.62 o 
 -14  -1  10       22.50       38.95     27.16 o 
 -13  -1  10      158.84      190.70     44.43 o 
 -12  -1  10      336.45      391.03     55.98 o 
 -11  -1  10       12.29        0.39     14.17 o 
 -10  -1  10      795.25      730.37     43.25 o 
  -9  -1  10      440.88      416.96     27.25 o 
  -8  -1  10      251.01      220.94     23.64 o 
  -7  -1  10     1102.23     1083.00     49.23 o 
  -6  -1  10     2403.00     2240.90     80.32 o 
  -5  -1  10      936.89      859.64     24.94 o 
  -4  -1  10     7562.84     6864.86    123.67 o 
  -3  -1  10     1665.14     1582.74     35.05 o 
  -2  -1  10      527.57      484.53     13.70 o 
  -1  -1  10     4054.61     4047.55     55.07 o 
   0  -1  10     1192.21     1137.23     16.30 o 
   1  -1  10     4133.56     3943.36     51.91 o 
   2  -1  10     8444.63     8123.97     96.13 o 
   3  -1  10       43.72       50.03      5.04 o 
   4  -1  10     2815.03     2708.43     47.23 o 
   5  -1  10        9.92        8.98      4.37 o 
   6  -1  10      103.52       95.69      8.16 o 
   7  -1  10     3629.06     3487.22     71.30 o 
   8  -1  10     1490.39     1403.80     44.54 o 
   9  -1  10      314.24      284.97     21.20 o 
  10  -1  10      922.12      928.85     46.23 o 
  11  -1  10        7.91       16.84     14.43 o 
  12  -1  10       44.59       33.06     26.91 o 
 -14   0  10        1.14      -15.61     17.94 o 
 -13   0  10       31.19       54.15     27.41 o 
 -12   0  10        7.93        0.82     11.89 o 
 -11   0  10      289.77      289.02     29.90 o 
 -10   0  10     1334.86     1302.41     59.48 o 
  -9   0  10      380.72      342.89     23.35 o 
  -8   0  10      817.95      734.63     32.13 o 
  -7   0  10     1012.60      931.75     40.18 o 
  -6   0  10      254.07      217.47     17.23 o 
  -5   0  10     1089.27     1040.07     28.68 o 
  -4   0  10     4949.56     4720.04    114.97 o 
  -3   0  10       15.94       23.28      5.66 o 
  -2   0  10     6123.11     5678.28     89.21 o 
  -1   0  10     2616.63     2584.60     36.24 o 
   0   0  10      628.57      702.83     15.04 o 
   1   0  10      817.47      825.64     15.07 o 
   2   0  10     4033.81     3900.89     53.35 o 
   3   0  10     2349.58     2243.18     43.85 o 
   4   0  10     7282.26     6944.99    116.63 o 
   5   0  10     1517.64     1482.41     33.75 o 
   6   0  10      107.53       92.35     10.13 o 
   7   0  10      192.86      151.24     13.99 o 
   8   0  10      118.44      114.07     16.97 o 
   9   0  10      937.09      887.89     41.96 o 
  10   0  10     1134.55      964.19     88.54 o 
  11   0  10       14.07        6.05     17.58 o 
  12   0  10      156.64      198.85     32.91 o 
 -14   1  10      148.40      131.31     37.13 o 
 -13   1  10      311.91      305.98     50.08 o 
 -12   1  10       99.01       87.24     20.14 o 
 -11   1  10        2.40        9.19      8.87 o 
 -10   1  10       31.68       25.43     10.29 o 
  -9   1  10       11.51        5.13      7.79 o 
  -8   1  10     4471.86     4295.51    148.63 o 
  -7   1  10     2258.08     2168.15     64.48 o 
  -6   1  10       62.98       29.34      8.28 o 
  -5   1  10     1642.63     1527.72     48.17 o 
  -4   1  10      171.21      173.50     10.18 o 
  -3   1  10     1162.35     1102.02     33.86 o 
  -2   1  10    11065.84    10802.99    160.59 o 
  -1   1  10     1762.14     1717.84     27.36 o 
   0   1  10     3290.55     3289.77     44.43 o 
   1   1  10     3586.66     3496.93     47.30 o 
   2   1  10       20.73       16.44      3.53 o 
   3   1  10      164.32      136.60      9.27 o 
   4   1  10     1944.48     1878.93     39.84 o 
   5   1  10       38.82       31.00      6.70 o 
   6   1  10     2632.68     2546.81     56.56 o 
   7   1  10     1987.39     1879.99     51.86 o 
   8   1  10       44.13       29.71     10.14 o 
   9   1  10       16.75       11.92     14.80 o 
  10   1  10      171.27      220.60     51.66 o 
  11   1  10      130.94       93.61     25.01 o 
  12   1  10      482.09      606.79     54.58 o 
 -14   2  10       26.88       -4.49     18.94 o 
 -13   2  10      358.69      378.38     28.36 o 
 -12   2  10       56.88       73.07     14.90 o 
 -11   2  10     1414.25     1451.16     52.94 o 
 -10   2  10      137.61      122.55     16.42 o 
  -9   2  10       15.89       22.81      9.00 o 
  -8   2  10     1044.21      944.94     37.53 o 
  -7   2  10      696.90      656.23     53.71 o 
  -6   2  10     1907.43     1989.33     59.81 o 
  -5   2  10     7661.80     7892.15    163.49 o 
  -4   2  10      117.76      120.95      9.08 o 
  -3   2  10      110.98      140.41      9.36 o 
  -2   2  10     1090.02     1120.03     25.47 o 
  -1   2  10      787.12      736.53     15.78 o 
   0   2  10     6631.57     6650.71     88.35 o 
   1   2  10     5798.20     5753.75     84.84 o 
   2   2  10       79.23       78.73      6.99 o 
   3   2  10     2846.69     2769.52     61.71 o 
   4   2  10       51.14       58.55      8.00 o 
   5   2  10       59.13       71.59      9.56 o 
   6   2  10     4985.47     4895.53    108.10 o 
   7   2  10      692.82      717.73     36.03 o 
   8   2  10     1040.42     1037.47     55.16 o 
   9   2  10      774.38      685.24     39.71 o 
  10   2  10       86.06       60.89     21.99 o 
  11   2  10       59.88       26.60     20.45 o 
 -14   3  10      103.24      142.69     21.79 o 
 -13   3  10       17.27        1.11     10.60 o 
 -12   3  10      483.13      521.47     35.56 o 
 -11   3  10     1473.30     1558.75     55.66 o 
 -10   3  10       71.30       33.48     10.89 o 
  -9   3  10     1557.46     1516.06     69.19 o 
  -8   3  10      587.25      556.12     27.80 o 
  -7   3  10        0.12        3.38      6.58 o 
  -6   3  10     2361.28     2361.36     67.28 o 
  -5   3  10     2073.40     1998.57     47.96 o 
  -4   3  10      695.39      689.28     20.92 o 
  -3   3  10     6460.91     6405.02    116.23 o 
  -2   3  10      383.88      409.54     14.21 o 
  -1   3  10      599.53      563.39     13.95 o 
   0   3  10      116.88      107.25      6.60 o 
   1   3  10      893.53      945.23     21.34 o 
   2   3  10     2590.46     2689.88     46.81 o 
   3   3  10     7024.07     6881.20    162.89 o 
   4   3  10       70.21       66.96      9.53 o 
   5   3  10     1031.68      998.07     31.03 o 
   6   3  10      208.87      208.76     17.44 o 
   7   3  10       18.27       13.54      9.39 o 
   8   3  10      522.19      591.94     53.66 o 
   9   3  10      542.91      615.99     35.28 o 
  10   3  10      150.90      147.79     61.30 o 
  11   3  10      260.81      272.94     46.18 o 
 -14   4  10      137.71      110.91     18.64 o 
 -13   4  10        1.08       11.04     11.24 o 
 -12   4  10       19.50        8.66      9.97 o 
 -11   4  10        5.61        5.93      8.99 o 
 -10   4  10      387.82      426.57     27.73 o 
  -9   4  10     2068.33     2069.17     58.66 o 
  -8   4  10     1414.99     1395.03     44.25 o 
  -7   4  10     1080.08     1081.45     36.88 o 
  -6   4  10       66.29       84.57     15.43 o 
  -5   4  10       52.84       41.66      6.98 o 
  -4   4  10     1161.07     1162.56     32.64 o 
  -3   4  10     9809.73    10092.21    177.54 o 
  -2   4  10     1078.64     1151.67     29.24 o 
  -1   4  10     3178.81     3302.99     48.12 o 
   0   4  10     2576.92     2492.00     46.81 o 
   1   4  10      110.46      127.79      9.69 o 
   2   4  10     1580.20     1605.77     34.31 o 
   3   4  10     2071.75     2122.55     80.39 o 
   4   4  10      678.19      702.33     51.05 o 
   5   4  10     3063.71     2961.14     73.76 o 
   6   4  10      835.02      749.29     31.12 o 
   7   4  10      127.38      129.79     18.41 o 
   8   4  10       11.74        0.44     11.82 o 
   9   4  10       34.04       28.33     14.36 o 
  10   4  10      514.50      499.97     35.00 o 
 -14   5  10        3.37       17.08     13.01 o 
 -13   5  10      332.71      343.04     48.91 o 
 -12   5  10      837.36      971.26     73.22 o 
 -11   5  10       67.05       61.52     13.71 o 
 -10   5  10        5.62       -1.19      7.60 o 
  -9   5  10      229.85      226.53     19.23 o 
  -8   5  10        5.22        5.13      7.40 o 
  -7   5  10     2782.81     2818.03    122.54 o 
  -6   5  10     2692.85     2883.45    144.87 o 
  -5   5  10        7.73        5.68      4.91 o 
  -4   5  10      692.40      698.35     22.29 o 
  -3   5  10      149.55      173.41     22.02 o 
  -2   5  10       85.76       85.37      9.09 o 
  -1   5  10     6252.19     6498.64     92.32 o 
   0   5  10     2736.76     2748.42     52.07 o 
   1   5  10     1054.16      998.38     42.95 o 
   2   5  10     3075.29     3015.96     65.76 o 
   3   5  10       29.89       28.81      8.87 o 
   4   5  10      221.24      235.70     18.24 o 
   5   5  10     1342.47     1346.22     43.53 o 
   6   5  10      125.12      120.39     32.68 o 
   7   5  10      682.71      644.26     35.22 o 
   8   5  10      366.41      375.27     34.92 o 
   9   5  10       11.02       17.65     14.84 o 
 -14   6  10        0.22       -7.92     13.41 o 
 -13   6  10      272.16      247.80     25.15 o 
 -12   6  10      468.93      553.26     34.78 o 
 -11   6  10       49.59       44.02     13.08 o 
 -10   6  10     1604.39     1724.24     75.44 o 
  -9   6  10       51.17       46.52     11.47 o 
  -8   6  10      222.04      204.01     24.66 o 
  -7   6  10      549.58      507.60     31.38 o 
  -6   6  10     1502.74     1577.47     53.86 o 
  -5   6  10     2452.89     2443.00     53.25 o 
  -4   6  10     5824.16     6016.62    112.95 o 
  -3   6  10      399.54      377.74     17.41 o 
  -2   6  10      434.48      451.71     18.49 o 
  -1   6  10      304.19      292.30     15.65 o 
   0   6  10       99.41       89.39     12.73 o 
   1   6  10     6130.75     6097.79    173.29 o 
   2   6  10     4111.52     4131.79     94.43 o 
   3   6  10      112.85      104.96     13.35 o 
   4   6  10      383.88      391.71     23.69 o 
   5   6  10       49.30       37.28     12.76 o 
   6   6  10        7.03       16.93     11.94 o 
   7   6  10      756.83      831.38     41.52 o 
   8   6  10       40.19       30.66     14.76 o 
   9   6  10      151.58      134.98     26.37 o 
 -14   7  10       17.97       -5.36     14.28 o 
 -13   7  10        3.74       25.21     15.90 o 
 -12   7  10        1.62        7.57     13.46 o 
 -11   7  10      322.04      326.30     25.05 o 
 -10   7  10     1432.52     1373.83     47.96 o 
  -9   7  10      100.78      105.19     15.35 o 
  -8   7  10      455.73      510.98     59.84 o 
  -7   7  10      672.03      710.96     37.76 o 
  -6   7  10       29.44       44.26     10.89 o 
  -5   7  10     1027.38      981.73     32.11 o 
  -4   7  10     2960.78     2960.90     69.80 o 
  -3   7  10      123.24      119.92     12.47 o 
  -2   7  10     7203.81     7105.09    202.37 o 
  -1   7  10      403.62      426.17     19.89 o 
   0   7  10       18.44       17.04      6.58 o 
   1   7  10      534.01      587.38     21.69 o 
   2   7  10      167.14      158.45     16.04 o 
   3   7  10      368.51      391.75     23.82 o 
   4   7  10     2431.15     2542.34     80.17 o 
   5   7  10        0.54       -6.38     10.16 o 
   6   7  10      149.45      119.26     18.70 o 
   7   7  10       24.92       11.20     13.41 o 
   8   7  10        0.99        2.53     14.82 o 
 -14   8  10      363.27      361.84     54.78 o 
 -13   8  10      591.64      616.50     61.17 o 
 -12   8  10       40.82       35.41     17.79 o 
 -11   8  10        5.89       -9.52     10.34 o 
 -10   8  10       12.50       10.39     12.81 o 
  -9   8  10        5.29       16.97     12.06 o 
  -8   8  10     2040.80     2041.47     71.89 o 
  -7   8  10     1077.67     1115.91     70.13 o 
  -6   8  10      497.80      484.57     22.10 o 
  -5   8  10      355.15      325.47     25.95 o 
  -4   8  10      111.58      141.46     15.62 o 
  -3   8  10      699.07      721.59     27.45 o 
  -2   8  10     2871.21     2806.66    105.90 o 
  -1   8  10       80.95      108.51     13.17 o 
   0   8  10     1480.95     1503.69     44.92 o 
   1   8  10      899.97      856.60     32.81 o 
   2   8  10       72.00       64.76     17.27 o 
   3   8  10       97.44       99.73     18.53 o 
   4   8  10      690.44      663.02     54.67 o 
   5   8  10        2.07       19.92     15.10 o 
   6   8  10      447.40      374.96     32.66 o 
   7   8  10      393.85      376.78     73.93 o 
 -14   9  10      201.83      237.67     36.05 o 
 -13   9  10      208.85      176.61     39.70 o 
 -12   9  10      159.66      149.97     28.12 o 
 -11   9  10      863.09      880.70     48.93 o 
 -10   9  10      330.12      352.19     43.07 o 
  -9   9  10        2.43       20.46     17.90 o 
  -8   9  10      325.28      337.87     39.92 o 
  -7   9  10        8.80       15.69      9.06 o 
  -6   9  10     2601.57     2618.09     61.27 o 
  -5   9  10     3131.12     3243.73     77.94 o 
  -4   9  10        2.57       13.85     11.10 o 
  -3   9  10      147.85      161.37     42.19 o 
  -2   9  10        0.31      -10.56      9.46 o 
  -1   9  10       33.30       48.22     12.35 o 
   0   9  10     2082.37     2166.98     59.03 o 
   1   9  10     1646.16     1615.26     63.31 o 
   2   9  10      560.09      584.48     32.74 o 
   3   9  10      511.81      562.73     32.55 o 
   4   9  10        0.03        2.39     11.88 o 
   5   9  10        1.36        2.60     13.24 o 
   6   9  10      266.96      243.95     28.28 o 
 -13  10  10        9.83        7.91     16.35 o 
 -12  10  10      240.14      295.45     63.25 o 
 -11  10  10      521.70      470.51     69.10 o 
 -10  10  10        0.15       17.50     25.87 o 
  -9  10  10      665.86      782.94     63.21 o 
  -8  10  10       39.49       34.93     17.20 o 
  -7  10  10        8.30       24.48     11.38 o 
  -6  10  10      521.23      472.24     34.26 o 
  -5  10  10      591.53      563.97     27.03 o 
  -4  10  10      607.00      590.06     36.12 o 
  -3  10  10     2460.54     2339.49     84.11 o 
  -2  10  10      250.05      262.70     33.06 o 
  -1  10  10        5.65        5.12     10.50 o 
   0  10  10      258.66      206.48     29.95 o 
   1  10  10       96.46       37.97     54.69 o 
   2  10  10      805.40      780.79     55.81 o 
   3  10  10     1089.65     1173.94     88.28 o 
   4  10  10        7.22       11.26     14.14 o 
 -12  11  10       19.12       52.49     34.88 o 
 -11  11  10        7.38       -9.47     24.34 o 
 -10  11  10      234.76      209.22     52.74 o 
  -9  11  10      969.38     1227.65     99.83 o 
  -8  11  10      202.11      199.46     20.33 o 
  -7  11  10      488.83      455.50     27.09 o 
  -6  11  10      417.92      418.44     26.08 o 
  -5  11  10       21.19       24.86     15.22 o 
  -4  11  10      620.73      602.56     60.43 o 
  -3  11  10      621.10      667.84     39.38 o 
  -2  11  10       74.62       53.31     16.46 o 
  -1  11  10     2011.16     1918.86    141.15 o 
   0  11  10      453.78      409.83     40.83 o 
   1  11  10        0.15        3.78     17.53 o 
   2  11  10       41.04       55.62     23.52 o 
   3  11  10       96.62      148.36     33.43 o 
 -11  12  10       33.78       -2.08     31.73 o 
 -10  12  10        2.22      -18.36     29.24 o 
  -9  12  10      112.85       76.87     54.90 o 
  -8  12  10       38.17       18.83     14.23 o 
  -7  12  10     1133.32     1101.21     45.68 o 
  -6  12  10      692.66      688.46     48.10 o 
  -5  12  10       24.70       37.48     19.68 o 
  -4  12  10      193.33      161.63     22.06 o 
  -3  12  10        4.03       -0.42     16.36 o 
  -2  12  10      128.21      107.56     23.59 o 
  -1  12  10     1037.05      889.36     82.89 o 
   0  12  10      161.49      163.81     30.98 o 
   1  12  10      370.22      285.07     39.23 o 
 -10  13  10      425.88      479.07     74.17 o 
  -9  13  10      250.59      232.11     25.36 o 
  -8  13  10       12.41       -1.98     14.12 o 
  -7  13  10      110.30       87.10     17.88 o 
  -6  13  10       37.45       35.33     15.89 o 
  -5  13  10      737.02      673.18     41.20 o 
  -4  13  10     1129.90     1049.76     51.46 o 
  -3  13  10        7.32       23.09     15.36 o 
   1 -15  11      255.04      250.95     36.30 o 
   2 -15  11        0.36       21.94     21.21 o 
   3 -15  11      260.35      226.76     35.46 o 
   4 -15  11      280.75      216.94     28.80 o 
   5 -15  11       21.10       34.37     16.14 o 
   6 -15  11      265.27      267.22     48.46 o 
   7 -15  11      321.38      326.62     34.52 o 
   8 -15  11        2.53       12.97     16.06 o 
  -1 -14  11       66.87       42.11     29.65 o 
   0 -14  11      637.50      698.25     73.09 o 
   1 -14  11      328.90      351.82     38.85 o 
   2 -14  11      114.33      176.59     29.70 o 
   3 -14  11      303.53      361.02     27.35 o 
   4 -14  11       48.71       45.08     14.88 o 
   5 -14  11       61.67       59.22     15.83 o 
   6 -14  11      417.63      387.18     29.80 o 
   7 -14  11        4.00        4.31     11.45 o 
   8 -14  11      214.51      185.45     20.84 o 
   9 -14  11      565.90      565.69     32.67 o 
  10 -14  11       15.25       19.20     15.45 o 
  -3 -13  11      298.78      323.67     37.96 o 
  -2 -13  11       27.93       22.41     15.38 o 
  -1 -13  11        0.17       -0.33     23.09 o 
   0 -13  11       16.90        8.93     15.89 o 
   1 -13  11       11.28       23.90     17.44 o 
   2 -13  11      524.76      505.67     46.55 o 
   3 -13  11      944.46      917.63     55.15 o 
   4 -13  11      127.64      144.47     25.85 o 
   5 -13  11      152.32      162.59     20.92 o 
   6 -13  11       94.67       87.10     15.03 o 
   7 -13  11       99.60      103.18     16.04 o 
   8 -13  11      761.06      765.75     44.54 o 
   9 -13  11      771.98      714.11     48.06 o 
  10 -13  11       10.79       10.07     12.01 o 
  11 -13  11      275.71      316.39     32.29 o 
  -5 -12  11        3.68      -15.61     26.49 o 
  -4 -12  11        6.38        2.08     19.19 o 
  -3 -12  11      197.87      179.23     30.23 o 
  -2 -12  11       21.72       30.80     15.10 o 
  -1 -12  11     1281.39     1466.38    104.82 o 
   0 -12  11      329.14      396.22     71.55 o 
   1 -12  11       11.43        7.69     14.50 o 
   2 -12  11       73.82       64.22     13.42 o 
   3 -12  11      349.66      357.54     23.92 o 
   4 -12  11      274.82      257.16     23.81 o 
   5 -12  11     1697.87     1721.06     63.73 o 
   6 -12  11      249.12      251.05     20.36 o 
   7 -12  11      264.62      294.41     21.73 o 
   8 -12  11        2.38        6.19     10.11 o 
   9 -12  11        1.28        4.65     11.47 o 
  10 -12  11      608.85      630.79     42.01 o 
  11 -12  11      380.94      426.18     35.08 o 
  12 -12  11       21.92       31.16     20.78 o 
  -6 -11  11      213.36      234.96     34.05 o 
  -5 -11  11       19.37       23.42     18.94 o 
  -4 -11  11       66.75       69.19     22.76 o 
  -3 -11  11       56.56       54.01     16.61 o 
  -2 -11  11        5.07       13.83     13.58 o 
  -1 -11  11     1445.66     1527.37    143.35 o 
   0 -11  11      164.40      169.63     17.82 o 
   1 -11  11      664.90      731.52     33.57 o 
   2 -11  11      384.30      454.22     43.16 o 
   3 -11  11        7.86       -3.69      8.19 o 
   4 -11  11      159.85      149.87     16.29 o 
   5 -11  11      941.11      926.18     41.77 o 
   6 -11  11       37.23       40.91     10.71 o 
   7 -11  11     2668.38     2643.46     67.79 o 
   8 -11  11     1037.39      986.14     35.89 o 
   9 -11  11       98.16       85.83     13.98 o 
  10 -11  11       74.47       49.45     15.46 o 
  11 -11  11        4.84       10.92     13.17 o 
  12 -11  11      143.90      202.87     34.32 o 
  -7 -10  11       17.89       21.43     19.93 o 
  -6 -10  11      173.22      169.35     29.40 o 
  -5 -10  11      612.98      612.12     45.93 o 
  -4 -10  11      814.62      832.20     52.82 o 
  -3 -10  11       44.77       57.83     14.83 o 
  -2 -10  11        5.37       12.09     13.83 o 
  -1 -10  11      277.06      311.41     33.64 o 
   0 -10  11        6.54       16.30      9.85 o 
   1 -10  11     1986.67     2054.88     46.86 o 
   2 -10  11     1298.11     1286.07     40.71 o 
   3 -10  11      449.85      400.36     33.08 o 
   4 -10  11      698.15      696.90     25.83 o 
   5 -10  11       47.12       54.41      9.97 o 
   6 -10  11      343.47      349.45     19.24 o 
   7 -10  11     1297.31     1367.59     41.97 o 
   8 -10  11       34.49       34.05     10.34 o 
   9 -10  11      516.91      600.63     38.28 o 
  10 -10  11      829.94      928.63     92.33 o 
  11 -10  11       18.00       40.76     18.81 o 
  12 -10  11       32.35       25.67     15.71 o 
  13 -10  11       39.42       34.47     30.73 o 
  -8  -9  11      617.78      735.29     87.54 o 
  -7  -9  11       44.65       46.80     17.01 o 
  -6  -9  11        0.45       -6.60     12.61 o 
  -5  -9  11      310.27      319.15     26.36 o 
  -4  -9  11      452.91      421.93     29.38 o 
  -3  -9  11      166.17      170.22     24.25 o 
  -2  -9  11     1717.75     1721.78     63.44 o 
  -1  -9  11      195.72      213.77     22.22 o 
   0  -9  11       11.64       16.30      7.28 o 
   1  -9  11      248.13      225.84     15.11 o 
   2  -9  11      613.00      589.33     25.67 o 
   3  -9  11     1764.83     1703.50     47.26 o 
   4  -9  11     3685.85     3744.75     76.24 o 
   5  -9  11       20.77       17.71      7.68 o 
   6  -9  11      507.71      511.07     21.91 o 
   7  -9  11       16.64       22.61      8.70 o 
   8  -9  11       79.95      104.35     20.12 o 
   9  -9  11     1093.91     1211.65     46.27 o 
  10  -9  11      495.94      478.94     28.03 o 
  11  -9  11      132.38      113.40     26.91 o 
  12  -9  11      491.90      539.40     36.33 o 
  13  -9  11      121.83      100.32     21.45 o 
  -9  -8  11      108.04      105.33     22.39 o 
  -8  -8  11      791.43      778.11     44.78 o 
  -7  -8  11      179.79      196.31     52.95 o 
  -6  -8  11      235.13      269.54     21.58 o 
  -5  -8  11       79.54       83.68     12.47 o 
  -4  -8  11        9.92       15.48      8.23 o 
  -3  -8  11      925.76      956.08     42.07 o 
  -2  -8  11     2965.07     2841.68     90.31 o 
  -1  -8  11       11.29        6.60      8.46 o 
   0  -8  11     3464.13     3562.52     69.97 o 
   1  -8  11      751.00      766.67     21.90 o 
   2  -8  11       17.87       18.70      6.95 o 
   3  -8  11      407.88      401.99     16.77 o 
   4  -8  11      550.11      524.02     18.74 o 
   5  -8  11     1986.07     1937.64     41.74 o 
   6  -8  11     4163.77     4202.12     91.50 o 
   7  -8  11      491.60      507.45     21.10 o 
   8  -8  11       75.56       70.82     10.24 o 
   9  -8  11        0.13        7.32      9.32 o 
  10  -8  11       19.45        2.69     10.81 o 
  11  -8  11      262.83      221.78     23.92 o 
  12  -8  11      596.52      588.05     55.98 o 
  13  -8  11        0.79        6.06     15.35 o 
 -10  -7  11       21.03       20.93     32.06 o 
  -9  -7  11       22.79       12.96     26.25 o 
  -8  -7  11      141.12      135.00     20.80 o 
  -7  -7  11        0.12        6.20      9.81 o 
  -6  -7  11     1417.70     1426.86     43.74 o 
  -5  -7  11      649.75      690.82     45.54 o 
  -4  -7  11      142.86      123.91     19.77 o 
  -3  -7  11       87.82       97.77     14.51 o 
  -2  -7  11       53.66       26.76      8.07 o 
  -1  -7  11      133.49      147.30     14.49 o 
   0  -7  11     6450.81     6428.61    105.68 o 
   1  -7  11      413.55      382.96     18.31 o 
   2  -7  11     1866.06     1795.51     36.42 o 
   3  -7  11      823.47      820.10     21.06 o 
   4  -7  11        8.70       10.89      5.50 o 
   5  -7  11      788.17      786.96     22.18 o 
   6  -7  11     1938.19     1892.58     42.67 o 
   7  -7  11        6.79        9.08      6.33 o 
   8  -7  11     2817.33     2753.00     69.93 o 
   9  -7  11      418.77      435.04     28.22 o 
  10  -7  11        4.57        8.64     10.45 o 
  11  -7  11       44.86       28.71     12.91 o 
  12  -7  11       37.81       29.27     14.18 o 
  13  -7  11      232.79      214.84     26.52 o 
 -11  -6  11      145.44       86.94     27.58 o 
 -10  -6  11      157.56      139.20     47.84 o 
  -9  -6  11      707.31      562.12     74.50 o 
  -8  -6  11       69.23       78.49     34.39 o 
  -7  -6  11      140.90      144.88     25.04 o 
  -6  -6  11      771.45      816.00     30.00 o 
  -5  -6  11      235.36      258.19     16.67 o 
  -4  -6  11     1601.34     1548.86     47.90 o 
  -3  -6  11     2906.40     2806.19     91.14 o 
  -2  -6  11       62.37       52.55      8.64 o 
  -1  -6  11       61.19       56.66      7.47 o 
   0  -6  11      130.09      111.43      8.13 o 
   1  -6  11      261.39      277.90     10.77 o 
   2  -6  11     4603.55     4567.99     63.90 o 
   3  -6  11     2750.12     2745.87     51.40 o 
   4  -6  11      717.00      684.12     18.36 o 
   5  -6  11     1115.07     1084.53     26.10 o 
   6  -6  11       20.58       28.88     10.35 o 
   7  -6  11      176.66      193.03     13.20 o 
   8  -6  11     1582.21     1630.46     61.63 o 
   9  -6  11       61.96       68.00     12.75 o 
  10  -6  11      747.92      661.39     59.91 o 
  11  -6  11      514.36      494.64     39.69 o 
  12  -6  11       95.08      108.62     18.95 o 
  13  -6  11       88.68      102.19     24.19 o 
 -11  -5  11        0.04       -2.09     16.82 o 
 -10  -5  11      255.78      241.51     63.87 o 
  -9  -5  11      653.54      613.82     50.65 o 
  -8  -5  11       30.34       27.49     11.69 o 
  -7  -5  11      708.06      680.06     41.67 o 
  -6  -5  11      312.13      288.72     17.32 o 
  -5  -5  11        0.00        8.44      7.22 o 
  -4  -5  11      635.36      588.10     26.76 o 
  -3  -5  11     3426.69     3289.27     74.02 o 
  -2  -5  11      318.04      291.19     15.41 o 
  -1  -5  11     4234.02     4077.93     70.61 o 
   0  -5  11      405.80      377.07     13.07 o 
   1  -5  11       91.72       88.45      6.11 o 
   2  -5  11      815.19      816.51     16.82 o 
   3  -5  11      847.33      902.97     21.01 o 
   4  -5  11     3898.41     3806.74     62.04 o 
   5  -5  11     5595.43     5367.93     84.29 o 
   6  -5  11       25.23       26.54      6.60 o 
   7  -5  11       32.26       26.51      8.94 o 
   8  -5  11        6.03       10.47      7.44 o 
   9  -5  11       38.31       25.23      9.28 o 
  10  -5  11      876.77      901.83     45.44 o 
  11  -5  11      607.89      619.16     38.51 o 
  12  -5  11      152.47      147.42     21.30 o 
  13  -5  11      171.05      177.53     24.59 o 
 -12  -4  11      100.16      100.21     27.23 o 
 -11  -4  11       29.60       31.21     34.30 o 
 -10  -4  11       18.18        4.18     14.33 o 
  -9  -4  11       95.94       72.14     30.27 o 
  -8  -4  11      251.22      260.70     24.35 o 
  -7  -4  11     1941.16     1918.35     64.67 o 
  -6  -4  11     1122.38     1096.81     37.20 o 
  -5  -4  11     1040.36      955.44     33.24 o 
  -4  -4  11      768.05      702.65     20.51 o 
  -3  -4  11        8.33        7.52      4.40 o 
  -2  -4  11     3771.68     3473.17     75.84 o 
  -1  -4  11     5588.97     5494.40     85.43 o 
   0  -4  11      219.35      244.98     16.14 o 
   1  -4  11     6996.39     6919.73     92.45 o 
   2  -4  11      667.43      668.13     15.57 o 
   3  -4  11      139.95      139.38      7.87 o 
   4  -4  11     1662.75     1597.29     36.58 o 
   5  -4  11      863.57      821.91     23.22 o 
   6  -4  11      423.09      424.91     17.38 o 
   7  -4  11     2936.86     2852.82     65.87 o 
   8  -4  11      115.87      109.62     28.94 o 
   9  -4  11      361.06      338.66     25.40 o 
  10  -4  11        0.41        9.16     13.32 o 
  11  -4  11       13.46       -0.65     11.82 o 
  12  -4  11      480.71      454.77     39.43 o 
  13  -4  11      578.48      507.39     60.71 o 
 -12  -3  11        6.95       -6.67     15.25 o 
 -11  -3  11      273.17      249.34     45.64 o 
 -10  -3  11      810.08      772.80     40.58 o 
  -9  -3  11       22.27       16.32     10.70 o 
  -8  -3  11       49.19       36.65     12.14 o 
  -7  -3  11      973.20      894.36     45.95 o 
  -6  -3  11        2.88        7.38      7.00 o 
  -5  -3  11     3064.33     2925.92     65.95 o 
  -4  -3  11     2631.05     2518.17     58.13 o 
  -3  -3  11       27.96       29.76      6.54 o 
  -2  -3  11      426.23      430.17     15.99 o 
  -1  -3  11      519.51      534.46     13.26 o 
   0  -3  11     2124.85     2087.40     35.03 o 
   1  -3  11     9283.57     9100.37    111.53 o 
   2  -3  11      881.94      805.03     18.03 o 
   3  -3  11      667.72      619.35     15.28 o 
   4  -3  11     1272.85     1247.54     24.77 o 
   5  -3  11        0.29        7.28      4.20 o 
   6  -3  11     1207.22     1121.95     27.54 o 
   7  -3  11     1602.02     1526.58     72.50 o 
   8  -3  11       21.95       20.74      9.43 o 
   9  -3  11     1267.12     1290.73     80.12 o 
  10  -3  11      183.40      182.62     25.38 o 
  11  -3  11        4.46       10.33     13.37 o 
  12  -3  11      113.10       94.95     22.17 o 
  13  -3  11       33.46       12.14     19.79 o 
 -13  -2  11       21.36       30.07     25.83 o 
 -12  -2  11       14.87       16.94     21.93 o 
 -11  -2  11      511.16      515.78     62.54 o 
 -10  -2  11      614.63      617.76     48.13 o 
  -9  -2  11        0.72       -1.97      9.48 o 
  -8  -2  11      971.62      912.14     50.08 o 
  -7  -2  11      382.09      358.82     28.79 o 
  -6  -2  11        0.19        1.44      6.79 o 
  -5  -2  11     1409.05     1301.93     34.53 o 
  -4  -2  11      299.29      301.43     16.42 o 
  -3  -2  11     3464.77     3361.72     66.45 o 
  -2  -2  11     8298.31     7904.34    142.02 o 
  -1  -2  11     1136.91     1158.05     22.36 o 
   0  -2  11      104.89      116.59      5.59 o 
   1  -2  11       13.57        8.29      2.70 o 
   2  -2  11      326.50      324.23      9.61 o 
   3  -2  11     6507.32     6418.73     98.26 o 
   4  -2  11     2577.67     2385.84     40.12 o 
   5  -2  11       86.22       81.39      7.55 o 
   6  -2  11      792.69      763.41     30.49 o 
   7  -2  11       25.28       21.77      7.22 o 
   8  -2  11       53.56       40.01     12.81 o 
   9  -2  11     1110.00     1095.31     65.93 o 
  10  -2  11      143.06      132.17     22.39 o 
  11  -2  11      212.17      284.21     32.36 o 
  12  -2  11       67.54       64.70     28.65 o 
 -13  -1  11      122.89      122.59     39.53 o 
 -12  -1  11       41.11       16.36     20.43 o 
 -11  -1  11        3.96        1.37     11.41 o 
 -10  -1  11       75.81       87.53     18.99 o 
  -9  -1  11      169.92      155.00     40.53 o 
  -8  -1  11     2690.45     2599.78     94.48 o 
  -7  -1  11      145.14      146.74     19.58 o 
  -6  -1  11     2023.47     1893.63     72.02 o 
  -5  -1  11      798.48      749.39     35.26 o 
  -4  -1  11        1.04        5.05      4.69 o 
  -3  -1  11     1984.14     1822.12     40.24 o 
  -2  -1  11     4756.24     4615.61     80.18 o 
  -1  -1  11     1860.71     1799.31     30.89 o 
   0  -1  11     4768.44     4573.92     60.51 o 
   1  -1  11     1869.70     1850.69     26.09 o 
   2  -1  11       45.82       37.34      4.32 o 
   3  -1  11      951.31      923.06     38.06 o 
   4  -1  11      248.30      287.17     12.03 o 
   5  -1  11     1185.54     1141.09     26.06 o 
   6  -1  11     3305.58     3177.52     60.41 o 
   7  -1  11        5.41        8.59      6.85 o 
   8  -1  11       78.75       83.25     10.90 o 
   9  -1  11        5.03       14.34     13.80 o 
  10  -1  11       12.32        3.16     14.58 o 
  11  -1  11      629.53      696.17     67.44 o 
 -14   0  11      108.61       67.28     31.06 o 
 -13   0  11        1.61        2.82     18.94 o 
 -12   0  11      524.86      554.57     41.25 o 
 -11   0  11     1093.46     1062.73     55.08 o 
 -10   0  11        4.26        4.94     11.26 o 
  -9   0  11       44.92       44.10     14.32 o 
  -8   0  11      359.13      338.88     29.00 o 
  -7   0  11      349.49      308.37     26.63 o 
  -6   0  11     5075.87     4981.84    155.07 o 
  -5   0  11     2648.30     2479.73     64.09 o 
  -4   0  11     1174.03     1126.55     30.98 o 
  -3   0  11      722.38      692.11     20.50 o 
  -2   0  11      114.77      105.91      7.86 o 
  -1   0  11     2796.08     2727.66     45.77 o 
   0   0  11     2023.34     1867.55     36.53 o 
   1   0  11      370.16      344.28     10.17 o 
   2   0  11     4593.35     4634.20     68.91 o 
   3   0  11     1597.03     1573.06     41.88 o 
   4   0  11       30.76       28.99      6.15 o 
   5   0  11      543.58      531.74     19.86 o 
   6   0  11     1211.80     1222.80     37.42 o 
   7   0  11      339.91      346.07     20.15 o 
   8   0  11     1656.07     1619.26     77.68 o 
   9   0  11      123.07       96.24     22.56 o 
  10   0  11        0.14       -4.42     14.95 o 
  11   0  11      140.24      126.37     27.53 o 
  12   0  11       60.70       99.20     29.22 o 
 -14   1  11       23.79       26.33     25.50 o 
 -13   1  11       65.33       52.84     17.88 o 
 -12   1  11      427.77      518.45     39.95 o 
 -11   1  11      455.09      473.18     33.63 o 
 -10   1  11      397.31      368.40     26.03 o 
  -9   1  11     1219.62     1113.14     43.06 o 
  -8   1  11       65.18       40.50     10.50 o 
  -7   1  11       42.58       30.86      9.48 o 
  -6   1  11      651.30      727.40     31.20 o 
  -5   1  11      165.98      146.37     11.02 o 
  -4   1  11     4373.30     4076.36     94.72 o 
  -3   1  11     3839.06     3545.13     68.69 o 
  -2   1  11     1197.49     1159.65     48.28 o 
  -1   1  11     1159.64     1121.54     23.10 o 
   0   1  11      271.10      272.40      9.52 o 
   1   1  11      668.14      637.51     17.94 o 
   2   1  11     4502.77     4511.45     71.55 o 
   3   1  11     1621.40     1447.11     35.87 o 
   4   1  11      619.74      614.34     25.25 o 
   5   1  11      635.55      629.42     22.68 o
[truncated: 190,952 more chars]
